# Supplementary material for: Identification macrophage signatures in prostate cancer by single-cell sequencing and machine learning
Source: Cancer Immunol Immunother. 2024 Feb 13;73(3):41. doi: 10.1007/s00262-024-03633-5 (PMC10864475; doi:10.1007/s00262-024-03633-5)
Supplement: Supplementary file 4 — Supplementary file4 (XLSX 246 kb) [file 262_2024_3633_MOESM4_ESM.xlsx]

## Sheet: supplymeary 1
p_val	avg_log2FC	pct.1	pct.2	p_val_adj	cluster	gene	pct.diff
2.21893e-169	1.35122	0.998	0.953	5.40709e-165	0	HLA-DRA	0.045
2.3682e-169	1.18996	0.772	0.119	5.77083e-165	0	PLD4	0.653
3.54389e-169	1.09776	0.745	0.09	8.63575e-165	0	AXL	0.655
5.26893e-168	1.51208	1	0.859	1.28393e-163	0	HLA-DPA1	0.141
2.70939e-166	1.63392	0.984	0.668	6.60225e-162	0	HLA-DQB1	0.316
3.54392e-161	1.40753	0.996	0.826	8.63583e-157	0	HLA-DPB1	0.17
1.92752e-153	1.25193	1	0.958	4.69698e-149	0	CD74	0.042
2.33855e-152	0.906892	0.771	0.137	5.69857e-148	0	ADAM28	0.634
3.26356e-150	1.45025	0.985	0.581	7.95265e-146	0	HLA-DQA1	0.404
1.09435e-134	2.13774	0.568	0.048	2.66671e-130	0	FCER1A	0.52
1.48422e-134	0.732599	0.736	0.149	3.61674e-130	0	HLA-DOA	0.587
2.09644e-134	1.50187	0.905	0.374	5.10861e-130	0	RGS1	0.531
3.94918e-134	1.14894	0.947	0.622	9.62337e-130	0	HLA-DMA	0.325
1.21097e-127	1.43408	0.915	0.537	2.95089e-123	0	HERPUD1	0.378
2.34315e-125	0.850185	0.571	0.059	5.70978e-121	0	LTC4S	0.512
1.23947e-123	1.04781	0.527	0.041	3.02033e-119	0	PKIB	0.486
4.74886e-121	1.25779	0.997	0.867	1.1572e-116	0	HLA-DRB1	0.13
9.16589e-115	0.994441	0.854	0.367	2.23354e-110	0	MEF2A	0.487
1.71144e-112	1.12031	0.825	0.35	4.17044e-108	0	CSF1R	0.475
4.1514e-110	0.702784	0.602	0.107	1.01161e-105	0	VASH1	0.495
1.01331e-107	0.895465	0.665	0.171	2.46924e-103	0	SLC4A7	0.494
1.06442e-105	1.02311	0.882	0.42	2.59379e-101	0	MEF2C	0.462
1.37782e-105	0.722549	0.848	0.347	3.35746e-101	0	GSN	0.501
2.1685e-105	0.748453	0.766	0.266	5.2842e-101	0	CIITA	0.5
3.12634e-105	1.03001	0.866	0.408	7.61827e-101	0	YWHAH	0.458
7.70092e-100	1.58544	0.853	0.5	1.87656e-95	0	HLA-DRB5	0.353
8.13493e-99	0.848552	0.933	0.57	1.98232e-94	0	HLA-DMB	0.363
8.13687e-99	0.537303	0.44	0.032	1.98279e-94	0	NDRG2	0.408
1.49628e-98	0.73066	0.497	0.062	3.64613e-94	0	FRMD4A	0.435
1.70305e-98	0.758474	0.675	0.21	4.14999e-94	0	OTULINL	0.465
1.27788e-97	1.30033	0.648	0.166	3.11393e-93	0	C3	0.482
1.04348e-96	0.754262	0.666	0.207	2.54276e-92	0	CTNND1	0.459
1.19518e-93	0.707885	0.769	0.285	2.91243e-89	0	IL18	0.484
3.65386e-93	0.781319	0.589	0.135	8.90373e-89	0	EPB41L2	0.454
1.43019e-92	0.578606	0.691	0.203	3.48509e-88	0	GPRIN3	0.488
8.7381e-92	0.673248	0.758	0.301	2.1293e-87	0	SPINT2	0.457
4.38069e-91	0.503084	0.513	0.088	1.06749e-86	0	FMNL3	0.425
7.00844e-91	0.673962	0.889	0.546	1.70782e-86	0	RGS10	0.343
1.31837e-89	0.877355	0.732	0.272	3.21259e-85	0	ADAP2	0.46
1.75531e-89	0.941665	0.528	0.099	4.27735e-85	0	SLCO2B1	0.429
2.79122e-89	0.949167	0.933	0.641	6.80164e-85	0	MS4A6A	0.292
4.92862e-89	0.746091	0.807	0.366	1.20101e-84	0	SLC8A1	0.441
3.65374e-88	0.664135	0.78	0.335	8.90344e-84	0	CSF2RA	0.445
4.54182e-88	0.888842	0.411	0.038	1.10675e-83	0	FILIP1L	0.373
2.11981e-87	0.646981	0.569	0.133	5.16556e-83	0	BCL2	0.436
3.32611e-87	0.516226	0.398	0.03	8.10508e-83	0	PALD1	0.368
5.92824e-86	0.683812	0.806	0.349	1.44459e-81	0	CXCL16	0.457
6.23867e-85	0.691835	0.558	0.135	1.52024e-80	0	SLC39A10	0.423
1.58442e-84	0.634594	0.855	0.424	3.86093e-80	0	HMGN1	0.431
8.98635e-83	1.134	0.791	0.388	2.18979e-78	0	HLA-DQA2	0.403
1.42843e-82	0.752614	0.629	0.181	3.48079e-78	0	TCF4	0.448
1.698e-82	0.996557	0.656	0.226	4.13769e-78	0	P2RY13	0.43
2.38939e-82	0.810678	0.513	0.105	5.82246e-78	0	GPR34	0.408
2.55095e-81	0.58563	0.467	0.08	6.21616e-77	0	GATM	0.387
6.57886e-81	0.690558	0.597	0.168	1.60314e-76	0	TUT4	0.429
6.68512e-81	0.690727	0.432	0.053	1.62903e-76	0	AL136987.1	0.379
5.62377e-79	1.30921	0.467	0.093	1.3704e-74	0	CLEC10A	0.374
1.43173e-78	0.511507	0.64	0.192	3.48885e-74	0	DST	0.448
1.77772e-77	0.679188	0.655	0.224	4.33194e-73	0	FRMD4B	0.431
2.32995e-77	0.561461	0.694	0.261	5.67762e-73	0	HAVCR2	0.433
5.63481e-76	0.743586	0.527	0.126	1.37309e-71	0	BHLHE41	0.401
1.18026e-75	0.60114	0.442	0.076	2.87606e-71	0	USP53	0.366
2.96424e-75	0.598925	0.99	0.932	7.22326e-71	0	CST3	0.058
1.41083e-74	1.00937	0.61	0.211	3.43792e-70	0	LPAR6	0.399
1.97957e-73	0.764348	0.561	0.158	4.82381e-69	0	CX3CR1	0.403
1.16829e-71	0.535775	0.517	0.138	2.8469e-67	0	TM6SF1	0.379
2.70302e-71	0.850051	0.622	0.189	6.58671e-67	0	A2M	0.433
2.97045e-70	0.537399	0.542	0.141	7.2384e-66	0	CCND2	0.401
1.31163e-69	0.724769	0.711	0.331	3.19619e-65	0	PPA1	0.38
1.58691e-69	0.583783	0.911	0.618	3.86699e-65	0	RNASET2	0.293
9.48941e-69	0.871631	0.847	0.448	2.31238e-64	0	ARL4C	0.399
1.65558e-68	0.538497	0.812	0.43	4.03431e-64	0	RNASE6	0.382
1.96864e-68	1.05215	0.75	0.325	4.79718e-64	0	C1QA	0.425
2.03632e-68	0.992878	0.844	0.516	4.96209e-64	0	CXCR4	0.328
2.68226e-68	0.601457	0.838	0.484	6.53612e-64	0	PLEKHO1	0.354
6.27856e-68	0.634909	0.894	0.461	1.52996e-63	0	CD81	0.433
6.54129e-68	0.751482	0.979	0.859	1.59398e-63	0	ITM2B	0.12
6.83527e-68	0.62662	0.587	0.2	1.66562e-63	0	GAPT	0.387
1.14993e-67	0.680854	0.701	0.29	2.80215e-63	0	ITPR2	0.411
3.13031e-67	0.723993	0.456	0.105	7.62794e-63	0	FCGR2B	0.351
1.95509e-66	0.577899	0.382	0.059	4.76417e-62	0	VMO1	0.323
5.0789e-66	0.60124	0.997	0.991	1.23763e-61	0	MALAT1	0.006
1.36506e-65	0.556324	0.755	0.353	3.32638e-61	0	PNN	0.402
3.6864e-65	1.22488	0.517	0.156	8.98301e-61	0	MAF	0.361
5.18688e-65	0.707672	0.803	0.439	1.26394e-60	0	PNISR	0.364
9.07511e-65	0.767143	0.88	0.538	2.21142e-60	0	SRSF7	0.342
1.68818e-64	0.511536	0.754	0.365	4.11375e-60	0	TMEM14C	0.389
6.1461e-64	0.615241	0.351	0.046	1.49768e-59	0	HLA-DQB2	0.305
1.92599e-63	0.655543	0.371	0.06	4.69325e-59	0	HIC1	0.311
3.86558e-63	1.10909	0.688	0.286	9.41965e-59	0	C1QC	0.402
8.03615e-63	0.603336	0.634	0.216	1.95825e-58	0	MSR1	0.418
2.17117e-61	0.673022	0.422	0.092	5.2907e-57	0	VSIG4	0.33
1.55975e-60	0.920923	0.735	0.343	3.80079e-56	0	HSPA1B	0.392
2.89806e-60	0.518959	0.77	0.388	7.06199e-56	0	SSR1	0.382
3.22943e-60	0.651365	0.823	0.453	7.86948e-56	0	SKIL	0.37
2.8609e-59	0.553422	0.653	0.27	6.97145e-55	0	CALHM6	0.383
3.22858e-59	0.570337	0.363	0.063	7.86741e-55	0	SRGAP1	0.3
4.21401e-58	0.528429	0.493	0.147	1.02687e-53	0	GZF1	0.346
1.81283e-57	0.588509	0.664	0.273	4.4175e-53	0	ALOX5AP	0.391
6.95005e-57	0.638651	0.495	0.148	1.69359e-52	0	PLAU	0.347
7.46671e-57	0.951186	0.892	0.6	1.81949e-52	0	BTG2	0.292
2.21393e-56	0.890684	0.898	0.647	5.3949e-52	0	CEBPD	0.251
4.77252e-56	0.503281	0.826	0.461	1.16297e-51	0	STK4	0.365
4.85907e-56	0.615719	0.533	0.172	1.18406e-51	0	MS4A4A	0.361
7.58369e-56	0.918187	0.691	0.294	1.84799e-51	0	C1QB	0.397
2.44537e-55	0.565324	0.653	0.268	5.95887e-51	0	ENTPD1	0.385
1.53571e-54	0.583574	0.811	0.46	3.74223e-50	0	FAM133B	0.351
2.38162e-54	0.847529	0.458	0.134	5.80354e-50	0	SLC40A1	0.324
4.42493e-54	0.553295	0.473	0.143	1.07827e-49	0	CXorf21	0.33
4.96098e-52	0.552887	0.826	0.513	1.20889e-47	0	PLXDC2	0.313
1.25106e-51	0.588608	0.562	0.223	3.04858e-47	0	RUNX3	0.339
3.60429e-51	0.569337	0.675	0.29	8.78294e-47	0	HSPB1	0.385
4.32127e-50	0.622838	0.488	0.152	1.05301e-45	0	LGMN	0.336
1.9774e-49	0.867004	0.713	0.409	4.81853e-45	0	IFI30	0.304
8.07286e-49	0.597882	0.656	0.294	1.96719e-44	0	FCGR3A	0.362
8.29613e-49	0.792799	0.839	0.567	2.0216e-44	0	SGK1	0.272
2.9166e-48	0.524306	0.692	0.346	7.10717e-44	0	ATM	0.346
4.42381e-48	0.525471	0.467	0.142	1.07799e-43	0	TREM2	0.325
6.34123e-48	0.521026	0.781	0.458	1.54523e-43	0	IFNGR1	0.323
1.50243e-47	0.773497	0.878	0.604	3.66113e-43	0	ZFP36L2	0.274
2.92891e-45	0.584976	0.778	0.495	7.13717e-41	0	CKLF	0.283
3.81276e-45	0.902782	0.823	0.555	9.29094e-41	0	HSPA1A	0.268
4.15122e-45	0.831846	0.505	0.174	1.01157e-40	0	DAB2	0.331
3.03352e-44	0.505016	0.503	0.193	7.39208e-40	0	B3GNT5	0.31
5.5609e-44	0.504595	0.365	0.096	1.35508e-39	0	ERV3-1	0.269
1.64213e-43	0.673159	0.399	0.124	4.00155e-39	0	GPR155	0.275
1.85099e-43	1.22029	0.368	0.103	4.5105e-39	0	MRC1	0.265
6.738e-41	0.572243	0.836	0.578	1.64192e-36	0	FCGR2A	0.258
1.52451e-39	0.704997	0.674	0.371	3.71493e-35	0	RHOB	0.303
3.60403e-36	0.637772	0.908	0.675	8.78231e-32	0	JUN	0.233
8.70131e-36	0.532373	0.809	0.499	2.12033e-31	0	ID2	0.31
1.71592e-35	0.559644	0.854	0.574	4.18136e-31	0	CLEC7A	0.28
3.79329e-35	0.768153	0.87	0.617	9.24349e-31	0	MS4A7	0.253
1.67895e-34	0.675277	0.936	0.718	4.09127e-30	0	ZFP36L1	0.218
1.06346e-33	0.529409	0.676	0.381	2.59143e-29	0	MAT2A	0.295
3.08326e-31	0.547383	0.815	0.534	7.51328e-27	0	TXNIP	0.281
4.65891e-27	0.945306	0.476	0.259	1.13528e-22	0	PLAC8	0.217
1.30219e-25	0.50334	0.646	0.39	3.17318e-21	0	OTUD1	0.256
6.90926e-23	0.547617	0.732	0.526	1.68365e-18	0	IER5	0.206
6.84867e-18	0.726436	0.384	0.209	1.66888e-13	0	STAB1	0.175
4.55241e-15	0.554043	0.39	0.222	1.10933e-10	0	IFI6	0.168
0	5.65526	0.96	0.108	0	1	S100A8	0.852
7.99619e-306	3.53461	0.928	0.089	1.94851e-301	1	FCN1	0.839
6.92417e-303	5.44424	0.988	0.193	1.68728e-298	1	S100A9	0.795
1.62095e-297	3.99029	0.921	0.102	3.94993e-293	1	VCAN	0.819
1.73685e-276	3.48363	0.778	0.021	4.23236e-272	1	S100A12	0.757
3.38118e-237	2.12271	0.776	0.066	8.23927e-233	1	CD300E	0.71
1.40415e-204	1.96894	0.977	0.824	3.42162e-200	1	CTSS	0.153
7.20376e-194	1.80284	0.603	0.021	1.75541e-189	1	AC245128.3	0.582
3.24088e-192	2.09095	0.969	0.688	7.89737e-188	1	S100A4	0.281
2.22121e-187	2.57927	0.916	0.435	5.41264e-183	1	CD55	0.481
4.33554e-181	2.19335	0.983	0.553	1.05648e-176	1	SOD2	0.43
1.6663e-179	3.19698	0.795	0.158	4.06044e-175	1	EREG	0.637
5.83238e-176	1.85919	0.972	0.713	1.42123e-171	1	S100A6	0.259
1.19073e-175	2.21543	0.67	0.077	2.90157e-171	1	AQP9	0.593
9.82037e-171	2.07893	0.956	0.663	2.39303e-166	1	NAMPT	0.293
4.10249e-168	1.78328	0.753	0.159	9.99694e-164	1	SLC11A1	0.594
1.97619e-165	1.60232	0.993	0.874	4.81557e-161	1	NEAT1	0.119
1.77342e-164	1.44408	0.701	0.112	4.32147e-160	1	CFP	0.589
2.80067e-160	1.99636	0.916	0.39	6.82466e-156	1	C5AR1	0.526
3.01301e-152	2.59882	0.846	0.279	7.3421e-148	1	CXCL2	0.567
3.18632e-150	2.30386	0.953	0.589	7.76441e-146	1	IL1B	0.364
1.98248e-149	1.22305	0.524	0.033	4.8309e-145	1	RBP7	0.491
2.82753e-149	1.73447	0.839	0.37	6.89013e-145	1	CSTA	0.469
1.31737e-141	1.71082	0.888	0.585	3.21016e-137	1	TKT	0.303
1.82719e-137	3.05005	0.43	0.008	4.45249e-133	1	SERPINB2	0.422
2.0258e-137	1.74863	0.684	0.165	4.93646e-133	1	EHD1	0.519
4.31537e-137	1.76056	0.916	0.536	1.05157e-132	1	CD44	0.38
5.30758e-133	1.39111	0.647	0.121	1.29335e-128	1	CD36	0.526
1.15573e-132	2.21954	0.92	0.519	2.81629e-128	1	CXCL8	0.401
1.30726e-132	0.994456	0.463	0.023	3.18554e-128	1	CDA	0.44
3.60499e-130	1.613	0.993	0.812	8.78463e-126	1	LYZ	0.181
2.90721e-129	1.6812	0.965	0.674	7.08429e-125	1	NFKBIA	0.291
2.43017e-128	1.0261	0.425	0.013	5.92184e-124	1	FCAR	0.412
5.06664e-128	2.2282	0.495	0.045	1.23464e-123	1	PTX3	0.45
1.08551e-126	1.50531	0.456	0.027	2.64517e-122	1	APOBEC3A	0.429
2.49964e-126	1.30002	0.561	0.09	6.09113e-122	1	LILRA5	0.471
7.07144e-121	1.75231	0.928	0.593	1.72317e-116	1	BCL2A1	0.335
1.00809e-120	1.89531	0.837	0.444	2.45652e-116	1	SAMSN1	0.393
2.26176e-118	1.37027	0.787	0.32	5.51145e-114	1	FLNA	0.467
2.17747e-116	1.37784	0.74	0.307	5.30607e-112	1	FGR	0.433
8.05617e-116	1.87736	0.792	0.36	1.96313e-111	1	NLRP3	0.432
1.58021e-115	1.37477	0.827	0.46	3.85066e-111	1	NCF2	0.367
1.31618e-114	1.74112	0.767	0.296	3.20726e-110	1	BIRC3	0.471
1.4254e-114	1.50881	0.9	0.585	3.47341e-110	1	NFKBIZ	0.315
3.18678e-114	1.14722	0.572	0.106	7.76555e-110	1	RIPOR2	0.466
3.7074e-114	1.46937	0.881	0.544	9.03419e-110	1	SERPINA1	0.337
1.17988e-113	1.54583	0.76	0.346	2.87513e-109	1	STXBP2	0.414
3.39073e-113	1.28045	0.741	0.294	8.26253e-109	1	IRAK3	0.447
9.64012e-112	1.33096	0.897	0.601	2.3491e-107	1	TSPO	0.296
9.76001e-112	0.867458	0.439	0.039	2.37832e-107	1	NRGN	0.4
9.96304e-112	2.17142	0.724	0.226	2.42779e-107	1	IL1RN	0.498
6.47667e-110	1.53807	0.874	0.528	1.57823e-105	1	ATP2B1-AS1	0.346
2.06311e-108	1.65149	0.678	0.224	5.02738e-104	1	ACSL1	0.454
2.46315e-107	1.60317	0.879	0.457	6.00221e-103	1	TNFAIP3	0.422
6.31314e-107	1.12224	0.626	0.175	1.53839e-102	1	MYO1G	0.451
1.83713e-106	1.8209	0.731	0.221	4.47672e-102	1	G0S2	0.51
1.72459e-105	1.25768	0.731	0.282	4.20248e-101	1	MAP2K3	0.449
3.79114e-105	1.28506	0.71	0.223	9.23824e-101	1	DMXL2	0.487
5.92639e-105	1.01853	0.956	0.819	1.44414e-100	1	SH3BGRL3	0.137
4.72844e-104	0.899543	0.977	0.908	1.15223e-99	1	MT-ND1	0.069
5.60341e-104	1.30053	0.629	0.191	1.36544e-99	1	CLEC12A	0.438
1.0847e-102	2.97572	0.432	0.048	2.6432e-98	1	THBS1	0.384
2.55421e-102	1.88908	0.827	0.424	6.22411e-98	1	PTGS2	0.403
4.52328e-102	1.02568	0.406	0.033	1.10223e-97	1	MCEMP1	0.373
6.49146e-102	1.59757	0.755	0.35	1.58184e-97	1	AC020656.1	0.405
7.6695e-102	1.16184	0.582	0.145	1.8689e-97	1	NBPF19	0.437
8.80567e-102	1.46056	0.769	0.365	2.14577e-97	1	CD93	0.404
1.22395e-100	1.46652	0.762	0.35	2.98253e-96	1	ARL5B	0.412
1.70523e-100	1.75339	0.413	0.041	4.15531e-96	1	TNFAIP6	0.372
4.72509e-100	0.980191	0.444	0.057	1.15141e-95	1	CKAP4	0.387
9.02411e-100	1.32114	0.79	0.335	2.19899e-95	1	CD52	0.455
2.70561e-99	1.04005	0.437	0.052	6.59303e-95	1	MIR3945HG	0.385
1.74514e-96	1.37767	0.858	0.52	4.25256e-92	1	AHNAK	0.338
6.71715e-96	1.62814	0.853	0.531	1.63684e-91	1	SLC2A3	0.322
2.43744e-95	1.52171	0.74	0.317	5.93954e-91	1	MXD1	0.423
3.37587e-95	1.03669	0.498	0.093	8.22633e-91	1	LDLR	0.405
3.41255e-95	1.51092	0.867	0.587	8.3157e-91	1	ATP2B1	0.28
3.92043e-94	1.17908	0.827	0.432	9.5533e-90	1	TNFAIP2	0.395
1.06708e-93	1.2518	0.909	0.693	2.60025e-89	1	ZEB2	0.216
5.57293e-93	1.10561	0.624	0.215	1.35801e-88	1	RXRA	0.409
4.65742e-92	1.2175	0.851	0.579	1.13492e-87	1	AP1S2	0.272
4.39572e-90	0.801146	0.96	0.859	1.07115e-85	1	PABPC1	0.101
8.2874e-90	1.55769	0.776	0.411	2.01947e-85	1	PPIF	0.365
8.59092e-90	1.37262	0.78	0.438	2.09344e-85	1	GPCPD1	0.342
1.19354e-89	1.09732	0.46	0.08	2.90843e-85	1	ANPEP	0.38
2.19934e-89	1.00647	0.493	0.103	5.35936e-85	1	GCH1	0.39
9.45388e-89	1.19151	0.872	0.605	2.30372e-84	1	TNFRSF1B	0.267
1.37719e-87	1.09457	0.878	0.508	3.35594e-83	1	TIMP1	0.37
3.32398e-87	0.787039	0.981	0.892	8.09987e-83	1	MT-ND2	0.089
3.87799e-87	1.09258	0.899	0.596	9.44989e-83	1	EMP3	0.303
4.89315e-87	1.06554	0.955	0.821	1.19236e-82	1	PNRC1	0.134
6.44476e-87	0.968486	0.565	0.176	1.57046e-82	1	C19orf38	0.389
2.60088e-86	1.16192	0.724	0.351	6.33783e-82	1	LTA4H	0.373
8.93062e-86	0.885534	0.425	0.069	2.17621e-81	1	SLC2A6	0.356
1.48977e-85	1.16087	0.913	0.69	3.63026e-81	1	MNDA	0.223
8.31594e-84	1.06385	0.495	0.114	2.02643e-79	1	CLEC4E	0.381
4.26507e-83	1.30187	0.605	0.221	1.03931e-78	1	CDC42EP3	0.384
2.23816e-82	0.734551	0.39	0.054	5.45396e-78	1	SLC24A4	0.336
8.80314e-81	1.16964	0.825	0.52	2.14515e-76	1	RILPL2	0.305
2.11329e-80	0.928532	0.586	0.201	5.14967e-76	1	AGTRAP	0.385
1.59655e-79	0.734626	0.39	0.06	3.89047e-75	1	BST1	0.33
8.81e-79	1.02992	0.661	0.297	2.14682e-74	1	NUP214	0.364
1.04087e-78	1.10665	0.509	0.131	2.53638e-74	1	SMIM25	0.378
1.34731e-78	1.29625	0.372	0.05	3.28312e-74	1	CYP1B1	0.322
1.86774e-78	1.03763	0.906	0.618	4.55131e-74	1	S100A10	0.288
3.11568e-78	0.859456	0.549	0.17	7.59228e-74	1	CAPN2	0.379
3.11713e-78	0.844058	0.385	0.059	7.59583e-74	1	VNN2	0.326
2.14771e-77	1.16193	0.78	0.432	5.23353e-73	1	PPP1R15B	0.348
6.87084e-77	1.18414	0.774	0.464	1.67429e-72	1	CSF3R	0.31
1.10851e-76	1.13929	0.61	0.19	2.70123e-72	1	LGALS2	0.42
2.52187e-76	1.2149	0.705	0.358	6.1453e-72	1	PNPLA8	0.347
6.39299e-76	0.588889	1	0.985	1.55784e-71	1	FTH1	0.015
1.75951e-75	0.853745	0.986	0.9	4.28756e-71	1	SRGN	0.086
2.93464e-75	0.954912	0.927	0.762	7.15112e-71	1	COTL1	0.165
1.0163e-74	0.687787	0.949	0.889	2.47652e-70	1	H3F3A	0.06
1.09237e-74	1.02439	0.654	0.302	2.66189e-70	1	PRKCB	0.352
3.90469e-74	1.0534	0.769	0.43	9.51496e-70	1	FPR1	0.339
6.07378e-73	0.954573	0.631	0.285	1.48006e-68	1	CPPED1	0.346
6.59991e-73	1.04571	0.878	0.679	1.60827e-68	1	LRRFIP1	0.199
2.62394e-72	1.11538	0.888	0.671	6.39403e-68	1	PLEK	0.217
2.89866e-72	1.09951	0.792	0.447	7.06346e-68	1	FOSL2	0.345
3.69013e-72	1.01049	0.722	0.384	8.9921e-68	1	LYST	0.338
4.39808e-72	0.956075	0.561	0.189	1.07172e-67	1	TREM1	0.372
7.7535e-72	0.698509	0.395	0.075	1.88937e-67	1	SIRPB1	0.32
4.52454e-71	0.875572	0.547	0.19	1.10254e-66	1	SULF2	0.357
8.92684e-71	0.937952	0.649	0.289	2.17529e-66	1	ADGRE5	0.36
1.91039e-70	0.908116	0.486	0.145	4.65523e-66	1	MEGF9	0.341
2.44838e-70	0.586082	0.965	0.907	5.96621e-66	1	EIF1	0.058
1.38458e-69	0.910212	0.446	0.111	3.37396e-65	1	HCAR2	0.335
9.31689e-69	0.935835	0.825	0.576	2.27034e-64	1	CD48	0.249
1.3776e-68	0.613426	0.955	0.861	3.35693e-64	1	OAZ1	0.094
1.42914e-68	1.20686	0.792	0.504	3.48253e-64	1	PDE4B	0.288
9.78758e-67	1.7915	0.533	0.164	2.38504e-62	1	CXCL3	0.369
1.48971e-66	1.42131	0.652	0.297	3.63011e-62	1	DUSP6	0.355
1.54285e-66	0.993382	0.61	0.263	3.75962e-62	1	LRRK2	0.347
1.77178e-66	0.987634	0.858	0.624	4.31746e-62	1	APLP2	0.234
8.68736e-66	0.738788	0.437	0.113	2.11694e-61	1	RAB27A	0.324
2.28007e-65	0.939983	0.685	0.365	5.55607e-61	1	C9orf72	0.32
5.62431e-65	0.767219	0.413	0.1	1.37053e-60	1	MTF1	0.313
1.54808e-64	0.910745	0.559	0.219	3.77237e-60	1	GAS7	0.34
5.39626e-64	0.930069	0.813	0.59	1.31496e-59	1	CAST	0.223
5.92265e-64	0.606884	0.392	0.086	1.44323e-59	1	UBXN11	0.306
2.1747e-63	0.655923	0.455	0.127	5.2993e-59	1	ASGR1	0.328
3.79581e-63	0.882574	0.376	0.077	9.24963e-59	1	SLC16A6	0.299
1.32654e-62	0.819269	0.523	0.185	3.2325e-58	1	SLCO3A1	0.338
1.87654e-62	0.824515	0.552	0.215	4.57275e-58	1	BCL3	0.337
2.38356e-62	0.644234	0.376	0.082	5.80825e-58	1	NBPF9	0.294
2.52812e-62	1.00069	0.353	0.066	6.16052e-58	1	LUCAT1	0.287
2.90734e-62	0.616864	0.414	0.099	7.08462e-58	1	FYN	0.315
3.38827e-62	0.858741	0.806	0.534	8.25655e-58	1	MPEG1	0.272
4.05329e-62	0.808316	0.895	0.714	9.87706e-58	1	LCP1	0.181
5.52532e-61	1.35188	0.575	0.266	1.34641e-56	1	MTRNR2L1	0.309
8.70423e-61	0.949066	0.753	0.483	2.12105e-56	1	CARD16	0.27
1.03019e-60	0.746839	0.43	0.121	2.51038e-56	1	EAF1	0.309
1.07728e-60	0.921841	0.503	0.18	2.62511e-56	1	LPCAT1	0.323
2.40754e-60	0.639354	0.944	0.838	5.8667e-56	1	PFDN5	0.106
2.45219e-60	0.929948	0.657	0.331	5.9755e-56	1	WARS	0.326
7.00433e-60	0.824037	0.61	0.304	1.70682e-55	1	FBXL5	0.306
1.02262e-59	0.855694	0.579	0.263	2.49192e-55	1	SEPT9	0.316
1.97854e-59	0.955303	0.827	0.545	4.82131e-55	1	KDM6B	0.282
9.05984e-59	0.909383	0.902	0.729	2.2077e-54	1	LST1	0.173
1.8799e-58	1.12476	0.731	0.394	4.58095e-54	1	PLIN2	0.337
5.45866e-58	1.05132	0.909	0.719	1.33017e-53	1	PLAUR	0.19
1.67424e-57	0.680763	0.976	0.865	4.07979e-53	1	JUND	0.111
3.16007e-57	0.718684	0.484	0.171	7.70047e-53	1	AGTPBP1	0.313
7.62991e-57	0.925279	0.551	0.244	1.85926e-52	1	OXSR1	0.307
7.71898e-57	0.784016	0.437	0.134	1.88096e-52	1	TMEM170B	0.303
1.23799e-56	0.940567	0.666	0.374	3.01673e-52	1	PECAM1	0.292
2.3189e-56	0.91466	0.813	0.618	5.65069e-52	1	EVI2B	0.195
6.48249e-56	1.28383	0.698	0.415	1.57965e-51	1	NFKB1	0.283
8.61147e-56	0.713927	0.551	0.231	2.09844e-51	1	GLIPR2	0.32
4.70848e-55	1.07051	0.724	0.451	1.14736e-50	1	ETS2	0.273
6.18921e-55	1.10849	0.717	0.455	1.50819e-50	1	IVNS1ABP	0.262
2.45601e-54	0.707772	0.397	0.1	5.98481e-50	1	HCAR3	0.297
7.08722e-54	1.15958	0.71	0.456	1.72701e-49	1	WTAP	0.254
1.37208e-53	1.00134	0.528	0.229	3.34348e-49	1	CCRL2	0.299
2.38004e-53	0.765243	0.948	0.822	5.79968e-49	1	BTG1	0.126
2.89938e-53	0.814436	0.794	0.596	7.0652e-49	1	TALDO1	0.198
7.21672e-53	0.931439	0.596	0.312	1.75857e-48	1	SEC22B	0.284
1.14175e-52	0.977481	0.603	0.296	2.78221e-48	1	NFIL3	0.307
1.88229e-52	0.844399	0.46	0.166	4.58675e-48	1	SELL	0.294
1.91126e-52	0.776126	0.914	0.779	4.65735e-48	1	MCL1	0.135
5.08742e-52	1.12536	0.495	0.198	1.2397e-47	1	ABHD5	0.297
1.10047e-51	0.814403	0.6	0.314	2.68163e-47	1	PLP2	0.286
1.73036e-51	0.777118	0.75	0.41	4.21654e-47	1	SOCS3	0.34
2.95453e-51	0.9648	0.724	0.479	7.19959e-47	1	TET2	0.245
5.5888e-51	0.860332	0.428	0.144	1.36188e-46	1	ITPRIP	0.284
6.69231e-51	0.670863	0.479	0.187	1.63078e-46	1	TMEM154	0.292
1.14221e-50	0.914537	0.923	0.728	2.78334e-46	1	FOSB	0.195
1.201e-50	0.915895	0.673	0.373	2.92659e-46	1	PIM3	0.3
1.23855e-50	0.6659	0.458	0.172	3.0181e-46	1	RARA	0.286
1.31536e-50	0.815647	0.657	0.374	3.20528e-46	1	STX11	0.283
2.55012e-50	1.05611	0.745	0.518	6.21414e-46	1	NCF1	0.227
3.53989e-50	0.709002	0.491	0.201	8.62602e-46	1	DENND5A	0.29
4.68422e-50	0.596245	0.427	0.139	1.14145e-45	1	SULT1A1	0.288
4.71357e-50	0.613313	0.402	0.122	1.1486e-45	1	NBPF14	0.28
7.47881e-50	0.920945	0.617	0.335	1.82244e-45	1	KYNU	0.282
1.84329e-49	0.781612	0.633	0.334	4.49173e-45	1	CSRNP1	0.299
2.58554e-49	0.730478	0.694	0.394	6.30045e-45	1	ICAM1	0.3
6.09906e-49	0.822487	0.839	0.666	1.48622e-44	1	NFE2L2	0.173
7.46272e-49	0.803761	0.621	0.352	1.81852e-44	1	CSGALNACT2	0.269
1.01915e-48	0.708656	0.42	0.142	2.48347e-44	1	SLC36A4	0.278
2.04763e-48	0.720814	0.542	0.259	4.98967e-44	1	PGD	0.283
5.77786e-48	0.608077	0.699	0.359	1.40795e-43	1	CFD	0.34
1.38439e-47	0.8328	0.484	0.201	3.37349e-43	1	ZC3H12A	0.283
1.69955e-47	0.793537	0.806	0.627	4.14145e-43	1	PTP4A2	0.179
2.10125e-47	0.863811	0.836	0.64	5.12032e-43	1	SERPINB1	0.196
2.97042e-47	0.615491	0.414	0.143	7.23831e-43	1	IQSEC1	0.271
2.99631e-47	0.643022	0.986	0.848	7.30141e-43	1	VIM	0.138
4.06645e-47	0.716015	0.579	0.303	9.90913e-43	1	USP3	0.276
4.97824e-47	0.741863	0.523	0.231	1.2131e-42	1	SH3BP5	0.292
5.57821e-47	0.65291	0.456	0.185	1.3593e-42	1	CCDC69	0.271
5.69171e-47	0.726952	0.907	0.68	1.38696e-42	1	PPP1R15A	0.227
4.06502e-45	0.641557	0.402	0.137	9.90564e-41	1	KCNE3	0.265
4.2223e-45	0.550638	0.927	0.841	1.02889e-40	1	RPL7	0.086
5.13831e-45	0.886396	0.872	0.665	1.2521e-40	1	NR4A2	0.207
1.07479e-44	0.66234	0.57	0.297	2.61905e-40	1	LILRB3	0.273
1.30125e-44	0.66988	0.519	0.244	3.17089e-40	1	NOTCH2	0.275
1.36914e-44	0.657306	0.591	0.319	3.33633e-40	1	ARHGAP26	0.272
2.26239e-44	0.639572	0.395	0.138	5.51299e-40	1	NFAM1	0.257
3.05997e-44	0.79296	0.736	0.544	7.45652e-40	1	USP15	0.192
4.64701e-44	0.618654	0.675	0.391	1.13238e-39	1	BLVRB	0.284
6.43785e-44	0.675667	0.72	0.477	1.56878e-39	1	LCP2	0.243
7.67701e-44	0.891427	0.736	0.483	1.87073e-39	1	MYADM	0.253
8.02337e-44	0.677375	0.6	0.323	1.95514e-39	1	LILRB2	0.277
1.48212e-42	0.755774	0.767	0.579	3.61162e-38	1	CHD1	0.188
2.0322e-42	0.577001	0.428	0.167	4.95207e-38	1	PSTPIP1	0.261
2.25062e-42	0.777036	0.902	0.697	5.4843e-38	1	CEBPB	0.205
6.84488e-42	0.686404	0.841	0.644	1.66796e-37	1	PTPRE	0.197
1.20417e-41	0.685463	0.808	0.627	2.93433e-37	1	IQGAP1	0.181
1.23128e-41	0.765732	0.657	0.421	3.00039e-37	1	SMCHD1	0.236
4.04401e-41	0.651518	0.708	0.485	9.85444e-37	1	CASP1	0.223
6.20987e-41	0.587853	0.907	0.727	1.51322e-36	1	SDCBP	0.18
8.79088e-41	0.829866	0.649	0.397	2.14216e-36	1	ATP13A3	0.252
9.68456e-41	0.737988	0.757	0.579	2.35993e-36	1	LYN	0.178
9.90805e-41	1.00859	0.645	0.38	2.41439e-36	1	GK	0.265
1.3009e-40	0.782422	0.372	0.131	3.17004e-36	1	ZNF281	0.241
2.44969e-40	0.775973	0.537	0.267	5.9694e-36	1	MAP4K4	0.27
8.526e-40	0.7953	0.649	0.4	2.07762e-35	1	PFKFB3	0.249
1.10999e-39	0.731749	0.545	0.297	2.70482e-35	1	RYBP	0.248
2.61279e-39	0.711223	0.579	0.327	6.36685e-35	1	UBE2D1	0.252
2.73878e-39	0.768497	0.512	0.258	6.67387e-35	1	NFKB2	0.254
3.31261e-39	0.54408	0.879	0.735	8.07217e-35	1	BRI3	0.144
3.41892e-39	0.706509	0.734	0.505	8.33123e-35	1	MIDN	0.229
3.49729e-39	0.596266	0.774	0.605	8.5222e-35	1	DAZAP2	0.169
1.17052e-38	0.785558	0.57	0.328	2.85232e-34	1	ARIH1	0.242
1.46854e-38	0.598713	0.434	0.186	3.57855e-34	1	LILRA2	0.248
1.55932e-38	0.612776	0.509	0.235	3.79976e-34	1	ICAM3	0.274
2.52533e-38	0.868001	0.409	0.162	6.15372e-34	1	THAP2	0.247
5.02744e-38	0.676921	0.642	0.432	1.22509e-33	1	GCA	0.21
6.70401e-38	0.609352	0.622	0.347	1.63363e-33	1	MSMB	0.275
1.45309e-37	0.646736	0.594	0.362	3.54089e-33	1	FAM49A	0.232
1.89331e-37	0.562201	0.689	0.445	4.61362e-33	1	RAC2	0.244
2.19019e-37	0.591273	0.834	0.683	5.33704e-33	1	ELOB	0.151
3.30402e-37	0.648958	0.477	0.235	8.05124e-33	1	MOB3A	0.242
4.26807e-37	0.612729	0.521	0.28	1.04004e-32	1	MYD88	0.241
5.58567e-37	0.618634	0.862	0.695	1.36112e-32	1	YWHAZ	0.167
7.7574e-37	0.683052	0.551	0.315	1.89032e-32	1	DIAPH1	0.236
1.43464e-36	0.624213	0.871	0.739	3.49593e-32	1	SERP1	0.132
1.43716e-36	0.65886	0.365	0.136	3.50208e-32	1	SESTD1	0.229
1.75329e-36	0.548927	0.881	0.698	4.27241e-32	1	ASAH1	0.183
1.91954e-36	0.595769	0.74	0.556	4.67755e-32	1	NCOA4	0.184
3.11387e-36	0.695051	0.946	0.845	7.58788e-32	1	ZFP36	0.101
5.3968e-36	1.03232	0.767	0.573	1.31509e-31	1	OLR1	0.194
1.58554e-35	0.650979	0.411	0.181	3.86366e-31	1	LFNG	0.23
1.81912e-35	0.635357	0.759	0.571	4.43283e-31	1	RNF149	0.188
1.93702e-35	0.70914	0.397	0.168	4.72013e-31	1	SPATA13	0.229
2.11325e-35	0.784032	0.883	0.717	5.14957e-31	1	ANXA1	0.166
2.11654e-35	0.698251	0.804	0.638	5.15759e-31	1	ZFAND5	0.166
2.31089e-35	0.581214	0.827	0.672	5.63119e-31	1	GMFG	0.155
2.76901e-35	0.692837	0.615	0.409	6.74753e-31	1	METTL9	0.206
3.81254e-35	0.845116	0.512	0.277	9.29039e-31	1	SLC25A37	0.235
4.1967e-35	0.834347	0.622	0.365	1.02265e-30	1	TIPARP	0.257
5.9011e-35	0.624821	0.668	0.477	1.43798e-30	1	UBE2R2	0.191
6.28309e-35	0.567807	0.61	0.388	1.53106e-30	1	SLC7A7	0.222
9.90732e-35	0.669407	0.75	0.556	2.41422e-30	1	SMAP2	0.194
1.04542e-34	0.658072	0.661	0.446	2.54747e-30	1	BACH1	0.215
1.35484e-34	0.583954	0.701	0.5	3.30148e-30	1	ADA2	0.201
1.53489e-34	0.741066	0.479	0.244	3.74022e-30	1	THAP9-AS1	0.235
1.69966e-34	0.716451	0.594	0.368	4.14174e-30	1	SH3BP2	0.226
1.71552e-34	0.719949	0.57	0.331	4.18039e-30	1	RIPK2	0.239
3.57452e-34	0.593484	0.463	0.23	8.71039e-30	1	FAM200B	0.233
6.8233e-34	0.549668	0.692	0.505	1.6627e-29	1	HCK	0.187
1.30558e-33	0.727876	0.51	0.276	3.18143e-29	1	NUP58	0.234
2.14994e-33	0.625481	0.663	0.486	5.23898e-29	1	CAPNS1	0.177
2.33779e-33	0.575029	0.53	0.307	5.69672e-29	1	STK10	0.223
2.86323e-33	0.508413	0.407	0.178	6.97712e-29	1	PYGL	0.229
3.08473e-33	0.708161	0.656	0.455	7.51687e-29	1	TANK	0.201
3.34759e-33	0.720229	0.481	0.253	8.15741e-29	1	DENND4A	0.228
3.4258e-33	0.575947	0.635	0.401	8.348e-29	1	PILRA	0.234
3.85548e-33	0.701882	0.547	0.314	9.39502e-29	1	BCL6	0.233
4.22792e-33	0.695131	0.603	0.393	1.03026e-28	1	FGD4	0.21
5.86479e-33	0.701688	0.441	0.21	1.42913e-28	1	MAPK6	0.231
8.75565e-33	0.729313	0.862	0.706	2.13358e-28	1	CFLAR	0.156
1.10519e-32	0.598108	0.572	0.349	2.69312e-28	1	DPYD	0.223
1.19793e-32	0.57259	0.566	0.345	2.91911e-28	1	HEBP2	0.221
1.73332e-32	0.609031	0.371	0.153	4.22377e-28	1	MIR22HG	0.218
2.06839e-32	0.66865	0.441	0.212	5.04024e-28	1	ERN1	0.229
2.44653e-32	0.562529	0.846	0.698	5.96171e-28	1	PCBP1	0.148
3.42938e-32	0.698588	0.691	0.475	8.35671e-28	1	IFITM2	0.216
3.72203e-32	0.789213	0.75	0.511	9.06984e-28	1	KLF4	0.239
6.13968e-32	0.649886	0.617	0.393	1.49612e-27	1	TLR2	0.224
6.32021e-32	0.780216	0.701	0.507	1.54011e-27	1	YBX3	0.194
6.58328e-32	0.586273	0.792	0.613	1.60421e-27	1	EFHD2	0.179
7.42361e-32	0.539652	0.448	0.222	1.80898e-27	1	NADK	0.226
9.07244e-32	0.523723	0.921	0.804	2.21077e-27	1	PTPRC	0.117
9.19938e-32	0.674647	0.533	0.312	2.2417e-27	1	FOXO3	0.221
1.22824e-31	0.661433	0.659	0.417	2.99297e-27	1	CDKN1A	0.242
1.99742e-31	0.543108	0.582	0.354	4.86732e-27	1	C16orf72	0.228
3.49441e-31	0.603592	0.628	0.369	8.51517e-27	1	UPP1	0.259
3.75516e-31	0.69761	0.64	0.426	9.15058e-27	1	POU2F2	0.214
3.76863e-31	0.603419	0.771	0.59	9.1834e-27	1	TAGLN2	0.181
5.00364e-31	0.547627	0.813	0.651	1.21929e-26	1	MSN	0.162
8.69021e-31	0.575441	0.675	0.477	2.11763e-26	1	GLRX	0.198
8.98371e-31	0.562965	0.467	0.242	2.18915e-26	1	PTK2B	0.225
1.03033e-30	0.561242	0.678	0.497	2.51071e-26	1	ACAP2	0.181
1.12993e-30	0.579054	0.846	0.703	2.75342e-26	1	HNRNPC	0.143
1.29245e-30	0.696336	0.608	0.399	3.14944e-26	1	RAB11FIP1	0.209
1.4835e-30	0.579917	0.455	0.241	3.615e-26	1	TNIP1	0.214
1.49238e-30	0.752321	0.573	0.38	3.63662e-26	1	HMGB2	0.193
6.97637e-30	0.698496	0.664	0.485	1.7e-25	1	BAZ1A	0.179
8.08435e-30	0.723603	0.678	0.44	1.96999e-25	1	KLF2	0.238
1.20036e-29	0.532012	0.851	0.745	2.92503e-25	1	TYMP	0.106
1.26364e-29	0.529828	0.752	0.585	3.07924e-25	1	GPSM3	0.167
2.01908e-29	0.614216	0.666	0.469	4.92009e-25	1	SLC43A2	0.197
2.29144e-29	0.678509	0.414	0.201	5.58379e-25	1	AZI2	0.213
4.52836e-29	0.523477	0.395	0.185	1.10347e-24	1	ADD3	0.21
7.81261e-29	0.742239	0.727	0.577	1.90378e-24	1	TMEM123	0.15
3.39962e-28	0.526307	0.815	0.7	8.28419e-24	1	PCBP2	0.115
3.50355e-28	0.803488	0.615	0.441	8.53744e-24	1	PLBD1	0.174
8.13925e-28	0.526323	0.5	0.301	1.98337e-23	1	CCNY	0.199
8.52182e-28	0.534934	0.809	0.666	2.0766e-23	1	ZFAS1	0.143
1.34692e-27	0.692647	0.654	0.466	3.28217e-23	1	XBP1	0.188
2.53038e-27	0.537386	0.759	0.609	6.16604e-23	1	FKBP1A	0.15
2.72406e-27	0.596173	0.64	0.43	6.63799e-23	1	ZNF267	0.21
4.22783e-27	0.804943	0.654	0.455	1.03024e-22	1	MAP3K8	0.199
5.84459e-27	0.527499	0.878	0.706	1.42421e-22	1	VMP1	0.172
6.24247e-27	0.622129	0.745	0.589	1.52116e-22	1	RAP1B	0.156
9.74966e-27	0.511841	0.573	0.383	2.3758e-22	1	ZBTB7A	0.19
1.22931e-26	0.534076	0.476	0.279	2.99557e-22	1	IL17RA	0.197
1.43004e-26	0.60067	0.605	0.396	3.48473e-22	1	PURB	0.209
1.53668e-26	0.516422	0.498	0.296	3.74459e-22	1	UBE2J1	0.202
1.71547e-26	0.568648	0.414	0.21	4.18025e-22	1	HIVEP1	0.204
2.99068e-26	0.748368	0.432	0.224	7.2877e-22	1	ELL2	0.208
4.16219e-26	0.579624	0.586	0.404	1.01424e-21	1	RAB21	0.182
5.37541e-26	0.575878	0.907	0.783	1.30988e-21	1	IER3	0.124
5.47745e-26	0.771529	0.729	0.51	1.33474e-21	1	MAFB	0.219
6.31246e-26	0.506633	0.584	0.393	1.53822e-21	1	CRTAP	0.191
1.33496e-25	0.621584	0.472	0.27	3.25302e-21	1	GPR132	0.202
3.30413e-25	0.513404	0.358	0.163	8.05151e-21	1	CRIP1	0.195
3.49234e-25	0.779213	0.566	0.366	8.51014e-21	1	FAM107B	0.2
3.53683e-25	0.511846	0.811	0.67	8.61854e-21	1	CD37	0.141
1.26726e-24	0.559518	0.727	0.541	3.08806e-20	1	ITGAX	0.186
1.47902e-24	0.529341	0.61	0.444	3.60408e-20	1	EVI2A	0.166
2.47377e-24	0.58647	0.734	0.575	6.02807e-20	1	IRF2BP2	0.159
5.01031e-24	0.507678	0.483	0.299	1.22091e-19	1	SHKBP1	0.184
5.35772e-24	0.593967	0.514	0.332	1.30557e-19	1	TNFSF10	0.182
6.24051e-24	0.545856	0.587	0.415	1.52069e-19	1	NUMB	0.172
3.23634e-23	0.542776	0.913	0.782	7.88631e-19	1	HNRNPU	0.131
3.53954e-23	0.849706	0.689	0.543	8.62514e-19	1	ATP1B3	0.146
5.37968e-23	0.507317	0.47	0.296	1.31092e-18	1	TRAF3IP3	0.174
5.87134e-23	0.51411	0.738	0.594	1.43073e-18	1	CSNK1A1	0.144
1.21077e-22	0.511629	0.72	0.582	2.95039e-18	1	DDX21	0.138
2.80514e-22	0.532911	0.608	0.457	6.83556e-18	1	CASP4	0.151
3.08081e-22	0.574188	0.484	0.302	7.50731e-18	1	NBN	0.182
4.01547e-22	0.540656	0.507	0.345	9.78489e-18	1	AKIRIN2	0.162
5.99886e-22	0.528473	0.379	0.201	1.4618e-17	1	NDEL1	0.178
7.06515e-22	0.584022	0.4	0.216	1.72164e-17	1	VPS37B	0.184
1.35503e-21	0.525759	0.687	0.518	3.30193e-17	1	TNFSF13B	0.169
3.63935e-21	0.607068	0.549	0.378	8.86837e-17	1	PPP4R3A	0.171
3.72664e-21	0.650685	0.456	0.265	9.08108e-17	1	OSM	0.191
4.30537e-21	0.919869	0.705	0.608	1.04913e-16	1	BASP1	0.097
5.72734e-21	0.709658	0.68	0.528	1.39564e-16	1	SPAG9	0.152
1.84166e-20	0.646986	0.51	0.352	4.48775e-16	1	IL6R	0.158
3.53157e-20	0.561667	0.358	0.173	8.60573e-16	1	THBD	0.185
3.8346e-20	0.549094	0.505	0.356	9.34414e-16	1	AZIN1	0.149
3.84339e-20	0.514768	0.605	0.458	9.36558e-16	1	ETF1	0.147
4.76984e-19	0.593742	0.586	0.387	1.16231e-14	1	VEGFA	0.199
7.23648e-19	0.566388	0.708	0.586	1.76338e-14	1	MGAT1	0.122
1.35598e-18	0.535503	0.453	0.29	3.30424e-14	1	ITGAM	0.163
4.93842e-18	0.531112	0.371	0.206	1.20339e-13	1	RAPGEF2	0.165
8.00102e-18	0.538601	0.393	0.24	1.94969e-13	1	RNF144B	0.153
1.69083e-17	0.51463	0.495	0.322	4.12021e-13	1	MAFF	0.173
1.99876e-17	0.5156	0.554	0.424	4.87059e-13	1	ARL8B	0.13
2.55714e-17	0.51965	0.586	0.425	6.23123e-13	1	KLF10	0.161
1.20362e-16	0.550239	0.622	0.489	2.93299e-12	1	ZFYVE16	0.133
1.53596e-16	0.546214	0.691	0.554	3.74282e-12	1	SELENOK	0.137
3.2675e-16	0.548538	0.47	0.317	7.96225e-12	1	IRS2	0.153
6.30796e-16	0.536733	0.703	0.548	1.53712e-11	1	CHMP1B	0.155
7.0716e-16	0.538487	0.579	0.443	1.72321e-11	1	EIF4A3	0.136
6.5916e-14	0.540336	0.42	0.283	1.60624e-09	1	MID1IP1	0.137
3.72685e-13	0.603615	0.691	0.604	9.08158e-09	1	CYCS	0.087
2.66415e-12	0.501221	0.596	0.514	6.49201e-08	1	EIF1B	0.082
4.02909e-10	1.0977	0.358	0.262	9.81808e-06	1	TWISTNB	0.096
6.61879e-50	1.54029	0.972	0.997	1.61287e-45	2	FTL	-0.025
5.27038e-41	2.30178	0.4	0.142	1.28429e-36	2	GPNMB	0.258
2.17331e-40	2.07774	0.587	0.295	5.29592e-36	2	APOE	0.292
4.02745e-36	2.69309	0.496	0.261	9.81409e-32	2	APOC1	0.235
6.15614e-19	2.13424	0.635	0.764	1.50013e-14	2	CTSD	-0.129
4.20505e-18	1.97291	0.409	0.271	1.02469e-13	2	FABP5	0.138
1.5844e-16	1.17618	0.674	0.83	3.86086e-12	2	CD63	-0.156
2.56561e-15	0.799574	0.624	0.432	6.25187e-11	2	C1QB	0.192
1.47757e-14	0.631287	0.815	0.894	3.60053e-10	2	NPC2	-0.079
6.09143e-13	0.663536	0.67	0.476	1.48436e-08	2	C1QA	0.194
3.79048e-12	3.77994	0.361	0.27	9.23663e-08	2	MT1X	0.091
7.43035e-12	0.591356	0.62	0.427	1.81063e-07	2	C1QC	0.193
2.7735e-11	1.64401	0.424	0.366	6.75848e-07	2	CTSL	0.058
3.28041e-11	1.82015	0.574	0.757	7.99371e-07	2	CSTB	-0.183
2.20937e-10	0.910633	0.678	0.885	5.3838e-06	2	CTSB	-0.207
3.03622e-10	0.753787	0.661	0.663	7.39865e-06	2	CD81	-0.002
4.36695e-10	1.25666	0.585	0.725	1.06414e-05	2	PRDX1	-0.14
2.52533e-07	0.52433	0.78	0.934	0.00615374	2	S100A11	-0.154
1.13682e-06	0.514522	0.276	0.419	0.0277022	2	ACPP	-0.143
1.31423e-06	0.814305	0.62	0.813	0.0320252	2	GPX4	-0.193

## Sheet: supplymeary 2
features	methods
AOX1	Lasso+Stepglm[both]
APOE	Lasso+Stepglm[both]
CLIC6	Lasso+Stepglm[both]
CREB3L4	Lasso+Stepglm[both]
ST6GALNAC4	Lasso+Stepglm[both]
ABCG2	SVM
ADCY5	SVM
AFAP1L2	SVM
AHNAK2	SVM
AKR1B1	SVM
ANGPT1	SVM
ANO1	SVM
ANO6	SVM
ANXA2	SVM
ANXA6	SVM
AOX1	SVM
APOBEC3G	SVM
APOE	SVM
ARHGAP23	SVM
ATP2B4	SVM
C1QTNF1	SVM
C7	SVM
CACNA1D	SVM
CALD1	SVM
CAPG	SVM
CAV1	SVM
CAV2	SVM
CCDC69	SVM
CCDC8	SVM
CCND2	SVM
CD40	SVM
CDC42EP3	SVM
CHRDL1	SVM
CLIC6	SVM
CLIP3	SVM
CLU	SVM
CNTN1	SVM
CREB3L4	SVM
DAAM2	SVM
DKK3	SVM
DNAJB4	SVM
DPYSL3	SVM
EDNRA	SVM
EFEMP1	SVM
EFEMP2	SVM
EHD2	SVM
EPHA2	SVM
ERG	SVM
FERMT2	SVM
FLNA	SVM
FLRT3	SVM
FRMD6	SVM
FXYD6	SVM
GATA3	SVM
GJA1	SVM
GNAO1	SVM
GPRC5B	SVM
GSTP1	SVM
HOXD13	SVM
HPN	SVM
IER3	SVM
ITGB4	SVM
JAZF1	SVM
KANK2	SVM
KCNMA1	SVM
LMOD1	SVM
LPCAT2	SVM
MAP1B	SVM
MBNL2	SVM
MCC	SVM
MEIS2	SVM
MRVI1	SVM
MSRB3	SVM
MXRA7	SVM
MYLK	SVM
MYOF	SVM
NEXN	SVM
NT5E	SVM
NTN4	SVM
OGN	SVM
PALLD	SVM
PAQR8	SVM
PCDH7	SVM
PDE5A	SVM
PDLIM1	SVM
PLEKHA2	SVM
PLN	SVM
PLP2	SVM
PPP1R12B	SVM
PRKCB	SVM
PTGIS	SVM
PTGS1	SVM
RBPMS	SVM
RND3	SVM
S100A16	SVM
S100A6	SVM
SCARA3	SVM
SERPINB1	SVM
SERPINF1	SVM
SORBS1	SVM
SPARCL1	SVM
SPDEF	SVM
SPOCK3	SVM
SPON1	SVM
ST6GALNAC4	SVM
SYNPO2	SVM
TCF7L1	SVM
TGFBR3	SVM
TMEM200B	SVM
TNS1	SVM
TSPAN18	SVM
UNC5B	SVM
VCL	SVM
ANGPT1	glmBoost+SVM
AOX1	glmBoost+SVM
APOE	glmBoost+SVM
C7	glmBoost+SVM
CLIC6	glmBoost+SVM
CREB3L4	glmBoost+SVM
MBNL2	glmBoost+SVM
SPDEF	glmBoost+SVM
ABCG2	Ridge
ADCY5	Ridge
AFAP1L2	Ridge
AHNAK2	Ridge
AKR1B1	Ridge
ANGPT1	Ridge
ANO1	Ridge
ANO6	Ridge
ANXA2	Ridge
ANXA6	Ridge
AOX1	Ridge
APOBEC3G	Ridge
APOE	Ridge
ARHGAP23	Ridge
ATP2B4	Ridge
C1QTNF1	Ridge
C7	Ridge
CACNA1D	Ridge
CALD1	Ridge
CAPG	Ridge
CAV1	Ridge
CAV2	Ridge
CCDC69	Ridge
CCDC8	Ridge
CCND2	Ridge
CD40	Ridge
CDC42EP3	Ridge
CHRDL1	Ridge
CLIC6	Ridge
CLIP3	Ridge
CLU	Ridge
CNTN1	Ridge
CREB3L4	Ridge
DAAM2	Ridge
DKK3	Ridge
DNAJB4	Ridge
DPYSL3	Ridge
EDNRA	Ridge
EFEMP1	Ridge
EFEMP2	Ridge
EHD2	Ridge
EPHA2	Ridge
ERG	Ridge
FERMT2	Ridge
FLNA	Ridge
FLRT3	Ridge
FRMD6	Ridge
FXYD6	Ridge
GATA3	Ridge
GJA1	Ridge
GNAO1	Ridge
GPRC5B	Ridge
GSTP1	Ridge
HOXD13	Ridge
HPN	Ridge
IER3	Ridge
ITGB4	Ridge
JAZF1	Ridge
KANK2	Ridge
KCNMA1	Ridge
LMOD1	Ridge
LPCAT2	Ridge
MAP1B	Ridge
MBNL2	Ridge
MCC	Ridge
MEIS2	Ridge
MRVI1	Ridge
MSRB3	Ridge
MXRA7	Ridge
MYLK	Ridge
MYOF	Ridge
NEXN	Ridge
NT5E	Ridge
NTN4	Ridge
OGN	Ridge
PALLD	Ridge
PAQR8	Ridge
PCDH7	Ridge
PDE5A	Ridge
PDLIM1	Ridge
PLEKHA2	Ridge
PLN	Ridge
PLP2	Ridge
PPP1R12B	Ridge
PRKCB	Ridge
PTGIS	Ridge
PTGS1	Ridge
RBPMS	Ridge
RND3	Ridge
S100A16	Ridge
S100A6	Ridge
SCARA3	Ridge
SERPINB1	Ridge
SERPINF1	Ridge
SORBS1	Ridge
SPARCL1	Ridge
SPDEF	Ridge
SPOCK3	Ridge
SPON1	Ridge
ST6GALNAC4	Ridge
SYNPO2	Ridge
TCF7L1	Ridge
TGFBR3	Ridge
TMEM200B	Ridge
TNS1	Ridge
TSPAN18	Ridge
UNC5B	Ridge
VCL	Ridge
ANGPT1	Lasso+SVM
AOX1	Lasso+SVM
APOE	Lasso+SVM
C7	Lasso+SVM
CLIC6	Lasso+SVM
CREB3L4	Lasso+SVM
MBNL2	Lasso+SVM
SPDEF	Lasso+SVM
ST6GALNAC4	Lasso+SVM
ANGPT1	glmBoost+Ridge
AOX1	glmBoost+Ridge
APOE	glmBoost+Ridge
C7	glmBoost+Ridge
CLIC6	glmBoost+Ridge
CREB3L4	glmBoost+Ridge
MBNL2	glmBoost+Ridge
SPDEF	glmBoost+Ridge
ABCG2	Enet[alpha=0.1]
ANGPT1	Enet[alpha=0.1]
ANO1	Enet[alpha=0.1]
AOX1	Enet[alpha=0.1]
APOE	Enet[alpha=0.1]
ARHGAP23	Enet[alpha=0.1]
ATP2B4	Enet[alpha=0.1]
C1QTNF1	Enet[alpha=0.1]
C7	Enet[alpha=0.1]
CACNA1D	Enet[alpha=0.1]
CCND2	Enet[alpha=0.1]
CD40	Enet[alpha=0.1]
CDC42EP3	Enet[alpha=0.1]
CHRDL1	Enet[alpha=0.1]
CLIC6	Enet[alpha=0.1]
CLU	Enet[alpha=0.1]
CREB3L4	Enet[alpha=0.1]
DPYSL3	Enet[alpha=0.1]
EFEMP1	Enet[alpha=0.1]
EPHA2	Enet[alpha=0.1]
ERG	Enet[alpha=0.1]
FLRT3	Enet[alpha=0.1]
FRMD6	Enet[alpha=0.1]
FXYD6	Enet[alpha=0.1]
GATA3	Enet[alpha=0.1]
GJA1	Enet[alpha=0.1]
GPRC5B	Enet[alpha=0.1]
GSTP1	Enet[alpha=0.1]
HOXD13	Enet[alpha=0.1]
HPN	Enet[alpha=0.1]
IER3	Enet[alpha=0.1]
KANK2	Enet[alpha=0.1]
MAP1B	Enet[alpha=0.1]
MBNL2	Enet[alpha=0.1]
MEIS2	Enet[alpha=0.1]
MYOF	Enet[alpha=0.1]
NT5E	Enet[alpha=0.1]
NTN4	Enet[alpha=0.1]
PAQR8	Enet[alpha=0.1]
PCDH7	Enet[alpha=0.1]
PDE5A	Enet[alpha=0.1]
PLEKHA2	Enet[alpha=0.1]
PLP2	Enet[alpha=0.1]
PRKCB	Enet[alpha=0.1]
PTGIS	Enet[alpha=0.1]
PTGS1	Enet[alpha=0.1]
RND3	Enet[alpha=0.1]
SPDEF	Enet[alpha=0.1]
SPOCK3	Enet[alpha=0.1]
SPON1	Enet[alpha=0.1]
ST6GALNAC4	Enet[alpha=0.1]
TCF7L1	Enet[alpha=0.1]
TMEM200B	Enet[alpha=0.1]
UNC5B	Enet[alpha=0.1]
ANGPT1	glmBoost+Enet[alpha=0.1]
AOX1	glmBoost+Enet[alpha=0.1]
APOE	glmBoost+Enet[alpha=0.1]
C7	glmBoost+Enet[alpha=0.1]
CLIC6	glmBoost+Enet[alpha=0.1]
CREB3L4	glmBoost+Enet[alpha=0.1]
MBNL2	glmBoost+Enet[alpha=0.1]
SPDEF	glmBoost+Enet[alpha=0.1]
ABCG2	Enet[alpha=0.2]
ANGPT1	Enet[alpha=0.2]
ANO1	Enet[alpha=0.2]
AOX1	Enet[alpha=0.2]
APOE	Enet[alpha=0.2]
ARHGAP23	Enet[alpha=0.2]
ATP2B4	Enet[alpha=0.2]
C1QTNF1	Enet[alpha=0.2]
C7	Enet[alpha=0.2]
CACNA1D	Enet[alpha=0.2]
CCND2	Enet[alpha=0.2]
CD40	Enet[alpha=0.2]
CDC42EP3	Enet[alpha=0.2]
CLIC6	Enet[alpha=0.2]
CLU	Enet[alpha=0.2]
CREB3L4	Enet[alpha=0.2]
DPYSL3	Enet[alpha=0.2]
EFEMP1	Enet[alpha=0.2]
EPHA2	Enet[alpha=0.2]
ERG	Enet[alpha=0.2]
FLRT3	Enet[alpha=0.2]
FRMD6	Enet[alpha=0.2]
FXYD6	Enet[alpha=0.2]
GATA3	Enet[alpha=0.2]
GJA1	Enet[alpha=0.2]
GPRC5B	Enet[alpha=0.2]
GSTP1	Enet[alpha=0.2]
HOXD13	Enet[alpha=0.2]
HPN	Enet[alpha=0.2]
IER3	Enet[alpha=0.2]
MBNL2	Enet[alpha=0.2]
MYOF	Enet[alpha=0.2]
NTN4	Enet[alpha=0.2]
PAQR8	Enet[alpha=0.2]
PCDH7	Enet[alpha=0.2]
PLEKHA2	Enet[alpha=0.2]
PLP2	Enet[alpha=0.2]
PTGS1	Enet[alpha=0.2]
RND3	Enet[alpha=0.2]
SPDEF	Enet[alpha=0.2]
SPON1	Enet[alpha=0.2]
ST6GALNAC4	Enet[alpha=0.2]
TCF7L1	Enet[alpha=0.2]
TMEM200B	Enet[alpha=0.2]
ANGPT1	Enet[alpha=0.3]
ANO1	Enet[alpha=0.3]
AOX1	Enet[alpha=0.3]
APOE	Enet[alpha=0.3]
ARHGAP23	Enet[alpha=0.3]
C1QTNF1	Enet[alpha=0.3]
C7	Enet[alpha=0.3]
CACNA1D	Enet[alpha=0.3]
CCND2	Enet[alpha=0.3]
CD40	Enet[alpha=0.3]
CDC42EP3	Enet[alpha=0.3]
CLIC6	Enet[alpha=0.3]
CLU	Enet[alpha=0.3]
CREB3L4	Enet[alpha=0.3]
DPYSL3	Enet[alpha=0.3]
EFEMP1	Enet[alpha=0.3]
EPHA2	Enet[alpha=0.3]
ERG	Enet[alpha=0.3]
FRMD6	Enet[alpha=0.3]
FXYD6	Enet[alpha=0.3]
GATA3	Enet[alpha=0.3]
GPRC5B	Enet[alpha=0.3]
GSTP1	Enet[alpha=0.3]
HPN	Enet[alpha=0.3]
MBNL2	Enet[alpha=0.3]
NTN4	Enet[alpha=0.3]
PAQR8	Enet[alpha=0.3]
PCDH7	Enet[alpha=0.3]
PLEKHA2	Enet[alpha=0.3]
PLP2	Enet[alpha=0.3]
PTGS1	Enet[alpha=0.3]
RND3	Enet[alpha=0.3]
SPDEF	Enet[alpha=0.3]
ST6GALNAC4	Enet[alpha=0.3]
TCF7L1	Enet[alpha=0.3]
TMEM200B	Enet[alpha=0.3]
ANGPT1	glmBoost+Enet[alpha=0.3]
AOX1	glmBoost+Enet[alpha=0.3]
APOE	glmBoost+Enet[alpha=0.3]
C7	glmBoost+Enet[alpha=0.3]
CLIC6	glmBoost+Enet[alpha=0.3]
CREB3L4	glmBoost+Enet[alpha=0.3]
MBNL2	glmBoost+Enet[alpha=0.3]
SPDEF	glmBoost+Enet[alpha=0.3]
ANGPT1	glmBoost+Enet[alpha=0.2]
AOX1	glmBoost+Enet[alpha=0.2]
APOE	glmBoost+Enet[alpha=0.2]
C7	glmBoost+Enet[alpha=0.2]
CLIC6	glmBoost+Enet[alpha=0.2]
CREB3L4	glmBoost+Enet[alpha=0.2]
MBNL2	glmBoost+Enet[alpha=0.2]
SPDEF	glmBoost+Enet[alpha=0.2]
ANGPT1	Enet[alpha=0.4]
AOX1	Enet[alpha=0.4]
APOE	Enet[alpha=0.4]
ARHGAP23	Enet[alpha=0.4]
C1QTNF1	Enet[alpha=0.4]
C7	Enet[alpha=0.4]
CACNA1D	Enet[alpha=0.4]
CCND2	Enet[alpha=0.4]
CD40	Enet[alpha=0.4]
CDC42EP3	Enet[alpha=0.4]
CLIC6	Enet[alpha=0.4]
CLU	Enet[alpha=0.4]
CREB3L4	Enet[alpha=0.4]
DPYSL3	Enet[alpha=0.4]
EFEMP1	Enet[alpha=0.4]
EPHA2	Enet[alpha=0.4]
ERG	Enet[alpha=0.4]
FRMD6	Enet[alpha=0.4]
FXYD6	Enet[alpha=0.4]
GATA3	Enet[alpha=0.4]
GPRC5B	Enet[alpha=0.4]
GSTP1	Enet[alpha=0.4]
HPN	Enet[alpha=0.4]
MBNL2	Enet[alpha=0.4]
NTN4	Enet[alpha=0.4]
PAQR8	Enet[alpha=0.4]
PCDH7	Enet[alpha=0.4]
PLEKHA2	Enet[alpha=0.4]
PLP2	Enet[alpha=0.4]
PTGS1	Enet[alpha=0.4]
RND3	Enet[alpha=0.4]
SPDEF	Enet[alpha=0.4]
ST6GALNAC4	Enet[alpha=0.4]
TCF7L1	Enet[alpha=0.4]
TMEM200B	Enet[alpha=0.4]
ANGPT1	glmBoost+Enet[alpha=0.4]
AOX1	glmBoost+Enet[alpha=0.4]
APOE	glmBoost+Enet[alpha=0.4]
C7	glmBoost+Enet[alpha=0.4]
CLIC6	glmBoost+Enet[alpha=0.4]
CREB3L4	glmBoost+Enet[alpha=0.4]
MBNL2	glmBoost+Enet[alpha=0.4]
SPDEF	glmBoost+Enet[alpha=0.4]
ANGPT1	Lasso+glmBoost
AOX1	Lasso+glmBoost
APOE	Lasso+glmBoost
C7	Lasso+glmBoost
CLIC6	Lasso+glmBoost
CREB3L4	Lasso+glmBoost
MBNL2	Lasso+glmBoost
SPDEF	Lasso+glmBoost
ST6GALNAC4	Lasso+glmBoost
ANGPT1	Enet[alpha=0.5]
AOX1	Enet[alpha=0.5]
APOE	Enet[alpha=0.5]
ARHGAP23	Enet[alpha=0.5]
C1QTNF1	Enet[alpha=0.5]
C7	Enet[alpha=0.5]
CACNA1D	Enet[alpha=0.5]
CCND2	Enet[alpha=0.5]
CD40	Enet[alpha=0.5]
CDC42EP3	Enet[alpha=0.5]
CLIC6	Enet[alpha=0.5]
CLU	Enet[alpha=0.5]
CREB3L4	Enet[alpha=0.5]
DPYSL3	Enet[alpha=0.5]
EFEMP1	Enet[alpha=0.5]
EPHA2	Enet[alpha=0.5]
ERG	Enet[alpha=0.5]
FRMD6	Enet[alpha=0.5]
FXYD6	Enet[alpha=0.5]
GATA3	Enet[alpha=0.5]
GPRC5B	Enet[alpha=0.5]
GSTP1	Enet[alpha=0.5]
HPN	Enet[alpha=0.5]
MBNL2	Enet[alpha=0.5]
NTN4	Enet[alpha=0.5]
PAQR8	Enet[alpha=0.5]
PCDH7	Enet[alpha=0.5]
PLEKHA2	Enet[alpha=0.5]
PTGS1	Enet[alpha=0.5]
RND3	Enet[alpha=0.5]
SPDEF	Enet[alpha=0.5]
ST6GALNAC4	Enet[alpha=0.5]
TCF7L1	Enet[alpha=0.5]
TMEM200B	Enet[alpha=0.5]
ANGPT1	glmBoost
AOX1	glmBoost
APOE	glmBoost
C7	glmBoost
CREB3L4	glmBoost
MBNL2	glmBoost
SPDEF	glmBoost
ANGPT1	glmBoost+Enet[alpha=0.5]
AOX1	glmBoost+Enet[alpha=0.5]
APOE	glmBoost+Enet[alpha=0.5]
C7	glmBoost+Enet[alpha=0.5]
CLIC6	glmBoost+Enet[alpha=0.5]
CREB3L4	glmBoost+Enet[alpha=0.5]
MBNL2	glmBoost+Enet[alpha=0.5]
SPDEF	glmBoost+Enet[alpha=0.5]
ANGPT1	Enet[alpha=0.6]
AOX1	Enet[alpha=0.6]
APOE	Enet[alpha=0.6]
ARHGAP23	Enet[alpha=0.6]
C1QTNF1	Enet[alpha=0.6]
C7	Enet[alpha=0.6]
CACNA1D	Enet[alpha=0.6]
CCND2	Enet[alpha=0.6]
CD40	Enet[alpha=0.6]
CLIC6	Enet[alpha=0.6]
CLU	Enet[alpha=0.6]
CREB3L4	Enet[alpha=0.6]
DPYSL3	Enet[alpha=0.6]
EFEMP1	Enet[alpha=0.6]
EPHA2	Enet[alpha=0.6]
ERG	Enet[alpha=0.6]
FRMD6	Enet[alpha=0.6]
FXYD6	Enet[alpha=0.6]
GATA3	Enet[alpha=0.6]
GPRC5B	Enet[alpha=0.6]
GSTP1	Enet[alpha=0.6]
HPN	Enet[alpha=0.6]
MBNL2	Enet[alpha=0.6]
PAQR8	Enet[alpha=0.6]
PCDH7	Enet[alpha=0.6]
PLEKHA2	Enet[alpha=0.6]
PTGS1	Enet[alpha=0.6]
RND3	Enet[alpha=0.6]
SPDEF	Enet[alpha=0.6]
ST6GALNAC4	Enet[alpha=0.6]
TCF7L1	Enet[alpha=0.6]
TMEM200B	Enet[alpha=0.6]
ANGPT1	glmBoost+Enet[alpha=0.6]
AOX1	glmBoost+Enet[alpha=0.6]
APOE	glmBoost+Enet[alpha=0.6]
C7	glmBoost+Enet[alpha=0.6]
CLIC6	glmBoost+Enet[alpha=0.6]
CREB3L4	glmBoost+Enet[alpha=0.6]
MBNL2	glmBoost+Enet[alpha=0.6]
SPDEF	glmBoost+Enet[alpha=0.6]
ANGPT1	glmBoost+Enet[alpha=0.7]
AOX1	glmBoost+Enet[alpha=0.7]
APOE	glmBoost+Enet[alpha=0.7]
C7	glmBoost+Enet[alpha=0.7]
CLIC6	glmBoost+Enet[alpha=0.7]
CREB3L4	glmBoost+Enet[alpha=0.7]
MBNL2	glmBoost+Enet[alpha=0.7]
SPDEF	glmBoost+Enet[alpha=0.7]
ANGPT1	glmBoost+Enet[alpha=0.8]
AOX1	glmBoost+Enet[alpha=0.8]
APOE	glmBoost+Enet[alpha=0.8]
C7	glmBoost+Enet[alpha=0.8]
CLIC6	glmBoost+Enet[alpha=0.8]
CREB3L4	glmBoost+Enet[alpha=0.8]
MBNL2	glmBoost+Enet[alpha=0.8]
SPDEF	glmBoost+Enet[alpha=0.8]
ANGPT1	Enet[alpha=0.8]
ANO1	Enet[alpha=0.8]
AOX1	Enet[alpha=0.8]
APOE	Enet[alpha=0.8]
ARHGAP23	Enet[alpha=0.8]
C7	Enet[alpha=0.8]
CACNA1D	Enet[alpha=0.8]
CLIC6	Enet[alpha=0.8]
CREB3L4	Enet[alpha=0.8]
EFEMP1	Enet[alpha=0.8]
FXYD6	Enet[alpha=0.8]
GATA3	Enet[alpha=0.8]
GSTP1	Enet[alpha=0.8]
HPN	Enet[alpha=0.8]
MBNL2	Enet[alpha=0.8]
PTGS1	Enet[alpha=0.8]
SPDEF	Enet[alpha=0.8]
ST6GALNAC4	Enet[alpha=0.8]
TCF7L1	Enet[alpha=0.8]
ANGPT1	Enet[alpha=0.9]
AOX1	Enet[alpha=0.9]
APOE	Enet[alpha=0.9]
C7	Enet[alpha=0.9]
CLIC6	Enet[alpha=0.9]
CREB3L4	Enet[alpha=0.9]
MBNL2	Enet[alpha=0.9]
SPDEF	Enet[alpha=0.9]
ANGPT1	Lasso
AOX1	Lasso
APOE	Lasso
ARHGAP23	Lasso
C1QTNF1	Lasso
C7	Lasso
CACNA1D	Lasso
CCND2	Lasso
CD40	Lasso
CLIC6	Lasso
CLU	Lasso
CREB3L4	Lasso
DPYSL3	Lasso
EFEMP1	Lasso
EPHA2	Lasso
ERG	Lasso
FRMD6	Lasso
FXYD6	Lasso
GATA3	Lasso
GPRC5B	Lasso
GSTP1	Lasso
HPN	Lasso
MBNL2	Lasso
PAQR8	Lasso
PLEKHA2	Lasso
PTGS1	Lasso
RND3	Lasso
SPDEF	Lasso
ST6GALNAC4	Lasso
TCF7L1	Lasso
TMEM200B	Lasso
ANGPT1	Enet[alpha=0.7]
ANO1	Enet[alpha=0.7]
AOX1	Enet[alpha=0.7]
APOE	Enet[alpha=0.7]
ARHGAP23	Enet[alpha=0.7]
C1QTNF1	Enet[alpha=0.7]
C7	Enet[alpha=0.7]
CACNA1D	Enet[alpha=0.7]
CD40	Enet[alpha=0.7]
CLIC6	Enet[alpha=0.7]
CLU	Enet[alpha=0.7]
CREB3L4	Enet[alpha=0.7]
DPYSL3	Enet[alpha=0.7]
EFEMP1	Enet[alpha=0.7]
EPHA2	Enet[alpha=0.7]
FRMD6	Enet[alpha=0.7]
FXYD6	Enet[alpha=0.7]
GATA3	Enet[alpha=0.7]
GSTP1	Enet[alpha=0.7]
HPN	Enet[alpha=0.7]
MBNL2	Enet[alpha=0.7]
PAQR8	Enet[alpha=0.7]
PLEKHA2	Enet[alpha=0.7]
PTGS1	Enet[alpha=0.7]
SPDEF	Enet[alpha=0.7]
ST6GALNAC4	Enet[alpha=0.7]
TCF7L1	Enet[alpha=0.7]
ANGPT1	glmBoost+Enet[alpha=0.9]
AOX1	glmBoost+Enet[alpha=0.9]
APOE	glmBoost+Enet[alpha=0.9]
C7	glmBoost+Enet[alpha=0.9]
CLIC6	glmBoost+Enet[alpha=0.9]
CREB3L4	glmBoost+Enet[alpha=0.9]
MBNL2	glmBoost+Enet[alpha=0.9]
SPDEF	glmBoost+Enet[alpha=0.9]
ANGPT1	glmBoost+Lasso
AOX1	glmBoost+Lasso
APOE	glmBoost+Lasso
C7	glmBoost+Lasso
CLIC6	glmBoost+Lasso
CREB3L4	glmBoost+Lasso
MBNL2	glmBoost+Lasso
SPDEF	glmBoost+Lasso
ANGPT1	Lasso+plsRglm
AOX1	Lasso+plsRglm
APOE	Lasso+plsRglm
C7	Lasso+plsRglm
CLIC6	Lasso+plsRglm
CREB3L4	Lasso+plsRglm
MBNL2	Lasso+plsRglm
SPDEF	Lasso+plsRglm
ST6GALNAC4	Lasso+plsRglm
ANGPT1	glmBoost+plsRglm
AOX1	glmBoost+plsRglm
APOE	glmBoost+plsRglm
C7	glmBoost+plsRglm
CLIC6	glmBoost+plsRglm
CREB3L4	glmBoost+plsRglm
MBNL2	glmBoost+plsRglm
SPDEF	glmBoost+plsRglm
ANGPT1	glmBoost+Stepglm[forward]
AOX1	glmBoost+Stepglm[forward]
APOE	glmBoost+Stepglm[forward]
C7	glmBoost+Stepglm[forward]
CLIC6	glmBoost+Stepglm[forward]
CREB3L4	glmBoost+Stepglm[forward]
MBNL2	glmBoost+Stepglm[forward]
SPDEF	glmBoost+Stepglm[forward]
ANGPT1	Lasso+Stepglm[forward]
AOX1	Lasso+Stepglm[forward]
APOE	Lasso+Stepglm[forward]
C7	Lasso+Stepglm[forward]
CLIC6	Lasso+Stepglm[forward]
CREB3L4	Lasso+Stepglm[forward]
MBNL2	Lasso+Stepglm[forward]
SPDEF	Lasso+Stepglm[forward]
ST6GALNAC4	Lasso+Stepglm[forward]
APOE	RF+SVM
C7	RF+SVM
SPDEF	RF+SVM
CREB3L4	RF+SVM
AOX1	RF+SVM
IER3	RF+SVM
HPN	RF+SVM
ANGPT1	RF+SVM
CACNA1D	RF+SVM
ANXA2	RF+SVM
MBNL2	RF+SVM
MCC	RF+SVM
SPOCK3	RF+SVM
MAP1B	RF+SVM
ANO1	RF+SVM
GJA1	RF+SVM
FLRT3	RF+SVM
PAQR8	RF+SVM
SERPINB1	RF+SVM
CAPG	RF+SVM
TMEM200B	RF+SVM
UNC5B	RF+SVM
RND3	RF+SVM
FRMD6	RF+SVM
CLIC6	RF+SVM
CD40	RF+SVM
HOXD13	RF+SVM
ABCG2	RF+SVM
PDLIM1	RF+SVM
CDC42EP3	RF+SVM
ARHGAP23	RF+SVM
ABCG2	Stepglm[forward]
ADCY5	Stepglm[forward]
AFAP1L2	Stepglm[forward]
AHNAK2	Stepglm[forward]
AKR1B1	Stepglm[forward]
ANGPT1	Stepglm[forward]
ANO1	Stepglm[forward]
ANO6	Stepglm[forward]
ANXA2	Stepglm[forward]
ANXA6	Stepglm[forward]
AOX1	Stepglm[forward]
APOBEC3G	Stepglm[forward]
APOE	Stepglm[forward]
ARHGAP23	Stepglm[forward]
ATP2B4	Stepglm[forward]
C1QTNF1	Stepglm[forward]
C7	Stepglm[forward]
CACNA1D	Stepglm[forward]
CALD1	Stepglm[forward]
CAPG	Stepglm[forward]
CAV1	Stepglm[forward]
CAV2	Stepglm[forward]
CCDC69	Stepglm[forward]
CCDC8	Stepglm[forward]
CCND2	Stepglm[forward]
CD40	Stepglm[forward]
CDC42EP3	Stepglm[forward]
CHRDL1	Stepglm[forward]
CLIC6	Stepglm[forward]
CLIP3	Stepglm[forward]
CLU	Stepglm[forward]
CNTN1	Stepglm[forward]
CREB3L4	Stepglm[forward]
DAAM2	Stepglm[forward]
DKK3	Stepglm[forward]
DNAJB4	Stepglm[forward]
DPYSL3	Stepglm[forward]
EDNRA	Stepglm[forward]
EFEMP1	Stepglm[forward]
EFEMP2	Stepglm[forward]
EHD2	Stepglm[forward]
EPHA2	Stepglm[forward]
ERG	Stepglm[forward]
FERMT2	Stepglm[forward]
FLNA	Stepglm[forward]
FLRT3	Stepglm[forward]
FRMD6	Stepglm[forward]
FXYD6	Stepglm[forward]
GATA3	Stepglm[forward]
GJA1	Stepglm[forward]
GNAO1	Stepglm[forward]
GPRC5B	Stepglm[forward]
GSTP1	Stepglm[forward]
HOXD13	Stepglm[forward]
HPN	Stepglm[forward]
IER3	Stepglm[forward]
ITGB4	Stepglm[forward]
JAZF1	Stepglm[forward]
KANK2	Stepglm[forward]
KCNMA1	Stepglm[forward]
LMOD1	Stepglm[forward]
LPCAT2	Stepglm[forward]
MAP1B	Stepglm[forward]
MBNL2	Stepglm[forward]
MCC	Stepglm[forward]
MEIS2	Stepglm[forward]
MRVI1	Stepglm[forward]
MSRB3	Stepglm[forward]
MXRA7	Stepglm[forward]
MYLK	Stepglm[forward]
MYOF	Stepglm[forward]
NEXN	Stepglm[forward]
NT5E	Stepglm[forward]
NTN4	Stepglm[forward]
OGN	Stepglm[forward]
PALLD	Stepglm[forward]
PAQR8	Stepglm[forward]
PCDH7	Stepglm[forward]
PDE5A	Stepglm[forward]
PDLIM1	Stepglm[forward]
PLEKHA2	Stepglm[forward]
PLN	Stepglm[forward]
PLP2	Stepglm[forward]
PPP1R12B	Stepglm[forward]
PRKCB	Stepglm[forward]
PTGIS	Stepglm[forward]
PTGS1	Stepglm[forward]
RBPMS	Stepglm[forward]
RND3	Stepglm[forward]
S100A16	Stepglm[forward]
S100A6	Stepglm[forward]
SCARA3	Stepglm[forward]
SERPINB1	Stepglm[forward]
SERPINF1	Stepglm[forward]
SORBS1	Stepglm[forward]
SPARCL1	Stepglm[forward]
SPDEF	Stepglm[forward]
SPOCK3	Stepglm[forward]
SPON1	Stepglm[forward]
ST6GALNAC4	Stepglm[forward]
SYNPO2	Stepglm[forward]
TCF7L1	Stepglm[forward]
TGFBR3	Stepglm[forward]
TMEM200B	Stepglm[forward]
TNS1	Stepglm[forward]
TSPAN18	Stepglm[forward]
UNC5B	Stepglm[forward]
VCL	Stepglm[forward]
ADCY5	plsRglm
AHNAK2	plsRglm
AKR1B1	plsRglm
ANGPT1	plsRglm
ANO1	plsRglm
ANO6	plsRglm
ANXA6	plsRglm
AOX1	plsRglm
APOBEC3G	plsRglm
APOE	plsRglm
ARHGAP23	plsRglm
ATP2B4	plsRglm
C1QTNF1	plsRglm
C7	plsRglm
CALD1	plsRglm
CAPG	plsRglm
CAV1	plsRglm
CAV2	plsRglm
CCDC69	plsRglm
CCDC8	plsRglm
CCND2	plsRglm
CD40	plsRglm
CDC42EP3	plsRglm
CHRDL1	plsRglm
CLIC6	plsRglm
CLIP3	plsRglm
CNTN1	plsRglm
CREB3L4	plsRglm
DAAM2	plsRglm
DKK3	plsRglm
DNAJB4	plsRglm
DPYSL3	plsRglm
EDNRA	plsRglm
EFEMP1	plsRglm
EFEMP2	plsRglm
EHD2	plsRglm
EPHA2	plsRglm
FERMT2	plsRglm
FLNA	plsRglm
FLRT3	plsRglm
FRMD6	plsRglm
GJA1	plsRglm
GNAO1	plsRglm
GPRC5B	plsRglm
HOXD13	plsRglm
HPN	plsRglm
JAZF1	plsRglm
KANK2	plsRglm
KCNMA1	plsRglm
LMOD1	plsRglm
LPCAT2	plsRglm
MAP1B	plsRglm
MBNL2	plsRglm
MCC	plsRglm
MEIS2	plsRglm
MRVI1	plsRglm
MSRB3	plsRglm
MXRA7	plsRglm
MYLK	plsRglm
MYOF	plsRglm
NEXN	plsRglm
NT5E	plsRglm
OGN	plsRglm
PALLD	plsRglm
PAQR8	plsRglm
PCDH7	plsRglm
PDE5A	plsRglm
PDLIM1	plsRglm
PLEKHA2	plsRglm
PLN	plsRglm
PLP2	plsRglm
PPP1R12B	plsRglm
PTGIS	plsRglm
PTGS1	plsRglm
RBPMS	plsRglm
RND3	plsRglm
S100A16	plsRglm
S100A6	plsRglm
SCARA3	plsRglm
SERPINB1	plsRglm
SERPINF1	plsRglm
SORBS1	plsRglm
SPARCL1	plsRglm
SPDEF	plsRglm
SPOCK3	plsRglm
SPON1	plsRglm
ST6GALNAC4	plsRglm
SYNPO2	plsRglm
TCF7L1	plsRglm
TGFBR3	plsRglm
TMEM200B	plsRglm
TNS1	plsRglm
TSPAN18	plsRglm
UNC5B	plsRglm
VCL	plsRglm
APOE	RF+Ridge
C7	RF+Ridge
SPDEF	RF+Ridge
CREB3L4	RF+Ridge
AOX1	RF+Ridge
IER3	RF+Ridge
HPN	RF+Ridge
ANGPT1	RF+Ridge
CACNA1D	RF+Ridge
ANXA2	RF+Ridge
MBNL2	RF+Ridge
MCC	RF+Ridge
SPOCK3	RF+Ridge
MAP1B	RF+Ridge
ANO1	RF+Ridge
GJA1	RF+Ridge
FLRT3	RF+Ridge
PAQR8	RF+Ridge
SERPINB1	RF+Ridge
CAPG	RF+Ridge
TMEM200B	RF+Ridge
UNC5B	RF+Ridge
RND3	RF+Ridge
FRMD6	RF+Ridge
CLIC6	RF+Ridge
CD40	RF+Ridge
HOXD13	RF+Ridge
ABCG2	RF+Ridge
PDLIM1	RF+Ridge
CDC42EP3	RF+Ridge
ARHGAP23	RF+Ridge
APOE	RF+Enet[alpha=0.1]
C7	RF+Enet[alpha=0.1]
SPDEF	RF+Enet[alpha=0.1]
CREB3L4	RF+Enet[alpha=0.1]
AOX1	RF+Enet[alpha=0.1]
IER3	RF+Enet[alpha=0.1]
HPN	RF+Enet[alpha=0.1]
ANGPT1	RF+Enet[alpha=0.1]
CACNA1D	RF+Enet[alpha=0.1]
ANXA2	RF+Enet[alpha=0.1]
MBNL2	RF+Enet[alpha=0.1]
SPOCK3	RF+Enet[alpha=0.1]
MAP1B	RF+Enet[alpha=0.1]
ANO1	RF+Enet[alpha=0.1]
GJA1	RF+Enet[alpha=0.1]
FLRT3	RF+Enet[alpha=0.1]
PAQR8	RF+Enet[alpha=0.1]
TMEM200B	RF+Enet[alpha=0.1]
UNC5B	RF+Enet[alpha=0.1]
RND3	RF+Enet[alpha=0.1]
FRMD6	RF+Enet[alpha=0.1]
CLIC6	RF+Enet[alpha=0.1]
CD40	RF+Enet[alpha=0.1]
HOXD13	RF+Enet[alpha=0.1]
ABCG2	RF+Enet[alpha=0.1]
CDC42EP3	RF+Enet[alpha=0.1]
ARHGAP23	RF+Enet[alpha=0.1]
APOE	RF+plsRglm
C7	RF+plsRglm
SPDEF	RF+plsRglm
CREB3L4	RF+plsRglm
AOX1	RF+plsRglm
HPN	RF+plsRglm
ANGPT1	RF+plsRglm
ANXA2	RF+plsRglm
MBNL2	RF+plsRglm
MCC	RF+plsRglm
SPOCK3	RF+plsRglm
MAP1B	RF+plsRglm
ANO1	RF+plsRglm
GJA1	RF+plsRglm
FLRT3	RF+plsRglm
PAQR8	RF+plsRglm
SERPINB1	RF+plsRglm
CAPG	RF+plsRglm
TMEM200B	RF+plsRglm
UNC5B	RF+plsRglm
RND3	RF+plsRglm
FRMD6	RF+plsRglm
CLIC6	RF+plsRglm
CD40	RF+plsRglm
HOXD13	RF+plsRglm
PDLIM1	RF+plsRglm
CDC42EP3	RF+plsRglm
ARHGAP23	RF+plsRglm
APOE	RF+Stepglm[forward]
C7	RF+Stepglm[forward]
SPDEF	RF+Stepglm[forward]
CREB3L4	RF+Stepglm[forward]
AOX1	RF+Stepglm[forward]
IER3	RF+Stepglm[forward]
HPN	RF+Stepglm[forward]
ANGPT1	RF+Stepglm[forward]
CACNA1D	RF+Stepglm[forward]
ANXA2	RF+Stepglm[forward]
MBNL2	RF+Stepglm[forward]
MCC	RF+Stepglm[forward]
SPOCK3	RF+Stepglm[forward]
MAP1B	RF+Stepglm[forward]
ANO1	RF+Stepglm[forward]
GJA1	RF+Stepglm[forward]
FLRT3	RF+Stepglm[forward]
PAQR8	RF+Stepglm[forward]
SERPINB1	RF+Stepglm[forward]
CAPG	RF+Stepglm[forward]
TMEM200B	RF+Stepglm[forward]
UNC5B	RF+Stepglm[forward]
RND3	RF+Stepglm[forward]
FRMD6	RF+Stepglm[forward]
CLIC6	RF+Stepglm[forward]
CD40	RF+Stepglm[forward]
HOXD13	RF+Stepglm[forward]
ABCG2	RF+Stepglm[forward]
PDLIM1	RF+Stepglm[forward]
CDC42EP3	RF+Stepglm[forward]
ARHGAP23	RF+Stepglm[forward]
APOE	RF+Enet[alpha=0.2]
C7	RF+Enet[alpha=0.2]
SPDEF	RF+Enet[alpha=0.2]
CREB3L4	RF+Enet[alpha=0.2]
AOX1	RF+Enet[alpha=0.2]
IER3	RF+Enet[alpha=0.2]
HPN	RF+Enet[alpha=0.2]
ANGPT1	RF+Enet[alpha=0.2]
CACNA1D	RF+Enet[alpha=0.2]
ANXA2	RF+Enet[alpha=0.2]
MBNL2	RF+Enet[alpha=0.2]
MAP1B	RF+Enet[alpha=0.2]
ANO1	RF+Enet[alpha=0.2]
GJA1	RF+Enet[alpha=0.2]
FLRT3	RF+Enet[alpha=0.2]
PAQR8	RF+Enet[alpha=0.2]
TMEM200B	RF+Enet[alpha=0.2]
UNC5B	RF+Enet[alpha=0.2]
RND3	RF+Enet[alpha=0.2]
FRMD6	RF+Enet[alpha=0.2]
CLIC6	RF+Enet[alpha=0.2]
CD40	RF+Enet[alpha=0.2]
HOXD13	RF+Enet[alpha=0.2]
CDC42EP3	RF+Enet[alpha=0.2]
ARHGAP23	RF+Enet[alpha=0.2]
APOE	RF+Enet[alpha=0.3]
C7	RF+Enet[alpha=0.3]
SPDEF	RF+Enet[alpha=0.3]
CREB3L4	RF+Enet[alpha=0.3]
AOX1	RF+Enet[alpha=0.3]
IER3	RF+Enet[alpha=0.3]
HPN	RF+Enet[alpha=0.3]
ANGPT1	RF+Enet[alpha=0.3]
CACNA1D	RF+Enet[alpha=0.3]
ANXA2	RF+Enet[alpha=0.3]
MBNL2	RF+Enet[alpha=0.3]
MCC	RF+Enet[alpha=0.3]
MAP1B	RF+Enet[alpha=0.3]
ANO1	RF+Enet[alpha=0.3]
GJA1	RF+Enet[alpha=0.3]
FLRT3	RF+Enet[alpha=0.3]
PAQR8	RF+Enet[alpha=0.3]
TMEM200B	RF+Enet[alpha=0.3]
UNC5B	RF+Enet[alpha=0.3]
RND3	RF+Enet[alpha=0.3]
FRMD6	RF+Enet[alpha=0.3]
CLIC6	RF+Enet[alpha=0.3]
CD40	RF+Enet[alpha=0.3]
HOXD13	RF+Enet[alpha=0.3]
ABCG2	RF+Enet[alpha=0.3]
PDLIM1	RF+Enet[alpha=0.3]
CDC42EP3	RF+Enet[alpha=0.3]
ARHGAP23	RF+Enet[alpha=0.3]
APOE	RF+Enet[alpha=0.6]
C7	RF+Enet[alpha=0.6]
SPDEF	RF+Enet[alpha=0.6]
CREB3L4	RF+Enet[alpha=0.6]
AOX1	RF+Enet[alpha=0.6]
IER3	RF+Enet[alpha=0.6]
HPN	RF+Enet[alpha=0.6]
ANGPT1	RF+Enet[alpha=0.6]
CACNA1D	RF+Enet[alpha=0.6]
MBNL2	RF+Enet[alpha=0.6]
MAP1B	RF+Enet[alpha=0.6]
ANO1	RF+Enet[alpha=0.6]
GJA1	RF+Enet[alpha=0.6]
FLRT3	RF+Enet[alpha=0.6]
PAQR8	RF+Enet[alpha=0.6]
TMEM200B	RF+Enet[alpha=0.6]
RND3	RF+Enet[alpha=0.6]
FRMD6	RF+Enet[alpha=0.6]
CLIC6	RF+Enet[alpha=0.6]
CD40	RF+Enet[alpha=0.6]
CDC42EP3	RF+Enet[alpha=0.6]
ARHGAP23	RF+Enet[alpha=0.6]
APOE	RF+Lasso
C7	RF+Lasso
SPDEF	RF+Lasso
CREB3L4	RF+Lasso
AOX1	RF+Lasso
ANGPT1	RF+Lasso
MBNL2	RF+Lasso
CLIC6	RF+Lasso
APOE	RF+Enet[alpha=0.7]
C7	RF+Enet[alpha=0.7]
SPDEF	RF+Enet[alpha=0.7]
CREB3L4	RF+Enet[alpha=0.7]
AOX1	RF+Enet[alpha=0.7]
IER3	RF+Enet[alpha=0.7]
HPN	RF+Enet[alpha=0.7]
ANGPT1	RF+Enet[alpha=0.7]
CACNA1D	RF+Enet[alpha=0.7]
MBNL2	RF+Enet[alpha=0.7]
MAP1B	RF+Enet[alpha=0.7]
ANO1	RF+Enet[alpha=0.7]
GJA1	RF+Enet[alpha=0.7]
FLRT3	RF+Enet[alpha=0.7]
PAQR8	RF+Enet[alpha=0.7]
TMEM200B	RF+Enet[alpha=0.7]
RND3	RF+Enet[alpha=0.7]
FRMD6	RF+Enet[alpha=0.7]
CLIC6	RF+Enet[alpha=0.7]
CD40	RF+Enet[alpha=0.7]
CDC42EP3	RF+Enet[alpha=0.7]
ARHGAP23	RF+Enet[alpha=0.7]
APOE	RF+Enet[alpha=0.5]
C7	RF+Enet[alpha=0.5]
SPDEF	RF+Enet[alpha=0.5]
CREB3L4	RF+Enet[alpha=0.5]
AOX1	RF+Enet[alpha=0.5]
HPN	RF+Enet[alpha=0.5]
ANGPT1	RF+Enet[alpha=0.5]
CACNA1D	RF+Enet[alpha=0.5]
MBNL2	RF+Enet[alpha=0.5]
ANO1	RF+Enet[alpha=0.5]
GJA1	RF+Enet[alpha=0.5]
FLRT3	RF+Enet[alpha=0.5]
PAQR8	RF+Enet[alpha=0.5]
TMEM200B	RF+Enet[alpha=0.5]
UNC5B	RF+Enet[alpha=0.5]
RND3	RF+Enet[alpha=0.5]
FRMD6	RF+Enet[alpha=0.5]
CLIC6	RF+Enet[alpha=0.5]
CD40	RF+Enet[alpha=0.5]
ARHGAP23	RF+Enet[alpha=0.5]
APOE	RF+glmBoost
C7	RF+glmBoost
SPDEF	RF+glmBoost
CREB3L4	RF+glmBoost
AOX1	RF+glmBoost
HPN	RF+glmBoost
ANGPT1	RF+glmBoost
CACNA1D	RF+glmBoost
MBNL2	RF+glmBoost
ANO1	RF+glmBoost
TMEM200B	RF+glmBoost
CLIC6	RF+glmBoost
ARHGAP23	RF+glmBoost
APOE	RF+Enet[alpha=0.9]
C7	RF+Enet[alpha=0.9]
SPDEF	RF+Enet[alpha=0.9]
CREB3L4	RF+Enet[alpha=0.9]
AOX1	RF+Enet[alpha=0.9]
IER3	RF+Enet[alpha=0.9]
HPN	RF+Enet[alpha=0.9]
ANGPT1	RF+Enet[alpha=0.9]
CACNA1D	RF+Enet[alpha=0.9]
MBNL2	RF+Enet[alpha=0.9]
MAP1B	RF+Enet[alpha=0.9]
GJA1	RF+Enet[alpha=0.9]
FLRT3	RF+Enet[alpha=0.9]
PAQR8	RF+Enet[alpha=0.9]
TMEM200B	RF+Enet[alpha=0.9]
RND3	RF+Enet[alpha=0.9]
FRMD6	RF+Enet[alpha=0.9]
CLIC6	RF+Enet[alpha=0.9]
CD40	RF+Enet[alpha=0.9]
ARHGAP23	RF+Enet[alpha=0.9]
APOE	RF+Enet[alpha=0.4]
C7	RF+Enet[alpha=0.4]
SPDEF	RF+Enet[alpha=0.4]
CREB3L4	RF+Enet[alpha=0.4]
AOX1	RF+Enet[alpha=0.4]
IER3	RF+Enet[alpha=0.4]
HPN	RF+Enet[alpha=0.4]
ANGPT1	RF+Enet[alpha=0.4]
CACNA1D	RF+Enet[alpha=0.4]
MBNL2	RF+Enet[alpha=0.4]
MAP1B	RF+Enet[alpha=0.4]
ANO1	RF+Enet[alpha=0.4]
GJA1	RF+Enet[alpha=0.4]
FLRT3	RF+Enet[alpha=0.4]
PAQR8	RF+Enet[alpha=0.4]
TMEM200B	RF+Enet[alpha=0.4]
UNC5B	RF+Enet[alpha=0.4]
RND3	RF+Enet[alpha=0.4]
FRMD6	RF+Enet[alpha=0.4]
CLIC6	RF+Enet[alpha=0.4]
CD40	RF+Enet[alpha=0.4]
CDC42EP3	RF+Enet[alpha=0.4]
ARHGAP23	RF+Enet[alpha=0.4]
APOE	RF+Enet[alpha=0.8]
C7	RF+Enet[alpha=0.8]
SPDEF	RF+Enet[alpha=0.8]
CREB3L4	RF+Enet[alpha=0.8]
AOX1	RF+Enet[alpha=0.8]
IER3	RF+Enet[alpha=0.8]
HPN	RF+Enet[alpha=0.8]
ANGPT1	RF+Enet[alpha=0.8]
CACNA1D	RF+Enet[alpha=0.8]
MBNL2	RF+Enet[alpha=0.8]
MAP1B	RF+Enet[alpha=0.8]
GJA1	RF+Enet[alpha=0.8]
FLRT3	RF+Enet[alpha=0.8]
PAQR8	RF+Enet[alpha=0.8]
TMEM200B	RF+Enet[alpha=0.8]
RND3	RF+Enet[alpha=0.8]
FRMD6	RF+Enet[alpha=0.8]
CLIC6	RF+Enet[alpha=0.8]
CD40	RF+Enet[alpha=0.8]
CDC42EP3	RF+Enet[alpha=0.8]
ARHGAP23	RF+Enet[alpha=0.8]
APOE	RF+Stepglm[both]
CREB3L4	RF+Stepglm[both]
AOX1	RF+Stepglm[both]
HPN	RF+Stepglm[both]
CACNA1D	RF+Stepglm[both]
MBNL2	RF+Stepglm[both]
TMEM200B	RF+Stepglm[both]
FRMD6	RF+Stepglm[both]
CLIC6	RF+Stepglm[both]
CD40	RF+Stepglm[both]
ARHGAP23	RF+Stepglm[both]
APOE	RF+Stepglm[backward]
CREB3L4	RF+Stepglm[backward]
AOX1	RF+Stepglm[backward]
HPN	RF+Stepglm[backward]
CACNA1D	RF+Stepglm[backward]
MBNL2	RF+Stepglm[backward]
TMEM200B	RF+Stepglm[backward]
FRMD6	RF+Stepglm[backward]
CLIC6	RF+Stepglm[backward]
CD40	RF+Stepglm[backward]
ARHGAP23	RF+Stepglm[backward]
ABCG2	Stepglm[both]+Ridge
AOX1	Stepglm[both]+Ridge
APOE	Stepglm[both]+Ridge
C1QTNF1	Stepglm[both]+Ridge
CALD1	Stepglm[both]+Ridge
CAV1	Stepglm[both]+Ridge
CD40	Stepglm[both]+Ridge
CDC42EP3	Stepglm[both]+Ridge
CLU	Stepglm[both]+Ridge
CNTN1	Stepglm[both]+Ridge
DNAJB4	Stepglm[both]+Ridge
DPYSL3	Stepglm[both]+Ridge
EPHA2	Stepglm[both]+Ridge
ERG	Stepglm[both]+Ridge
FLNA	Stepglm[both]+Ridge
FRMD6	Stepglm[both]+Ridge
FXYD6	Stepglm[both]+Ridge
GATA3	Stepglm[both]+Ridge
GSTP1	Stepglm[both]+Ridge
KANK2	Stepglm[both]+Ridge
LPCAT2	Stepglm[both]+Ridge
MBNL2	Stepglm[both]+Ridge
MYLK	Stepglm[both]+Ridge
NEXN	Stepglm[both]+Ridge
NTN4	Stepglm[both]+Ridge
PDLIM1	Stepglm[both]+Ridge
PTGS1	Stepglm[both]+Ridge
ST6GALNAC4	Stepglm[both]+Ridge
TCF7L1	Stepglm[both]+Ridge
TGFBR3	Stepglm[both]+Ridge
ABCG2	Stepglm[backward]+Ridge
AOX1	Stepglm[backward]+Ridge
APOE	Stepglm[backward]+Ridge
C1QTNF1	Stepglm[backward]+Ridge
CALD1	Stepglm[backward]+Ridge
CAV1	Stepglm[backward]+Ridge
CD40	Stepglm[backward]+Ridge
CDC42EP3	Stepglm[backward]+Ridge
CLU	Stepglm[backward]+Ridge
CNTN1	Stepglm[backward]+Ridge
DNAJB4	Stepglm[backward]+Ridge
DPYSL3	Stepglm[backward]+Ridge
EPHA2	Stepglm[backward]+Ridge
ERG	Stepglm[backward]+Ridge
FLNA	Stepglm[backward]+Ridge
FRMD6	Stepglm[backward]+Ridge
FXYD6	Stepglm[backward]+Ridge
GATA3	Stepglm[backward]+Ridge
GSTP1	Stepglm[backward]+Ridge
KANK2	Stepglm[backward]+Ridge
LPCAT2	Stepglm[backward]+Ridge
MBNL2	Stepglm[backward]+Ridge
MYLK	Stepglm[backward]+Ridge
NEXN	Stepglm[backward]+Ridge
NTN4	Stepglm[backward]+Ridge
PDLIM1	Stepglm[backward]+Ridge
PTGS1	Stepglm[backward]+Ridge
ST6GALNAC4	Stepglm[backward]+Ridge
TCF7L1	Stepglm[backward]+Ridge
TGFBR3	Stepglm[backward]+Ridge
AOX1	Stepglm[both]+plsRglm
APOE	Stepglm[both]+plsRglm
C1QTNF1	Stepglm[both]+plsRglm
CALD1	Stepglm[both]+plsRglm
CAV1	Stepglm[both]+plsRglm
CD40	Stepglm[both]+plsRglm
CDC42EP3	Stepglm[both]+plsRglm
CNTN1	Stepglm[both]+plsRglm
DNAJB4	Stepglm[both]+plsRglm
DPYSL3	Stepglm[both]+plsRglm
EPHA2	Stepglm[both]+plsRglm
FLNA	Stepglm[both]+plsRglm
FRMD6	Stepglm[both]+plsRglm
KANK2	Stepglm[both]+plsRglm
LPCAT2	Stepglm[both]+plsRglm
MBNL2	Stepglm[both]+plsRglm
MYLK	Stepglm[both]+plsRglm
NEXN	Stepglm[both]+plsRglm
NTN4	Stepglm[both]+plsRglm
PDLIM1	Stepglm[both]+plsRglm
PTGS1	Stepglm[both]+plsRglm
ST6GALNAC4	Stepglm[both]+plsRglm
TCF7L1	Stepglm[both]+plsRglm
TGFBR3	Stepglm[both]+plsRglm
AOX1	Stepglm[backward]+plsRglm
APOE	Stepglm[backward]+plsRglm
C1QTNF1	Stepglm[backward]+plsRglm
CALD1	Stepglm[backward]+plsRglm
CAV1	Stepglm[backward]+plsRglm
CD40	Stepglm[backward]+plsRglm
CDC42EP3	Stepglm[backward]+plsRglm
CNTN1	Stepglm[backward]+plsRglm
DNAJB4	Stepglm[backward]+plsRglm
DPYSL3	Stepglm[backward]+plsRglm
EPHA2	Stepglm[backward]+plsRglm
FLNA	Stepglm[backward]+plsRglm
FRMD6	Stepglm[backward]+plsRglm
KANK2	Stepglm[backward]+plsRglm
LPCAT2	Stepglm[backward]+plsRglm
MBNL2	Stepglm[backward]+plsRglm
MYLK	Stepglm[backward]+plsRglm
NEXN	Stepglm[backward]+plsRglm
NTN4	Stepglm[backward]+plsRglm
PDLIM1	Stepglm[backward]+plsRglm
PTGS1	Stepglm[backward]+plsRglm
ST6GALNAC4	Stepglm[backward]+plsRglm
TCF7L1	Stepglm[backward]+plsRglm
TGFBR3	Stepglm[backward]+plsRglm
ABCG2	Stepglm[both]+Enet[alpha=0.9]
AOX1	Stepglm[both]+Enet[alpha=0.9]
APOE	Stepglm[both]+Enet[alpha=0.9]
C1QTNF1	Stepglm[both]+Enet[alpha=0.9]
CALD1	Stepglm[both]+Enet[alpha=0.9]
CAV1	Stepglm[both]+Enet[alpha=0.9]
CD40	Stepglm[both]+Enet[alpha=0.9]
CDC42EP3	Stepglm[both]+Enet[alpha=0.9]
CLU	Stepglm[both]+Enet[alpha=0.9]
CNTN1	Stepglm[both]+Enet[alpha=0.9]
DNAJB4	Stepglm[both]+Enet[alpha=0.9]
DPYSL3	Stepglm[both]+Enet[alpha=0.9]
EPHA2	Stepglm[both]+Enet[alpha=0.9]
ERG	Stepglm[both]+Enet[alpha=0.9]
FLNA	Stepglm[both]+Enet[alpha=0.9]
FRMD6	Stepglm[both]+Enet[alpha=0.9]
FXYD6	Stepglm[both]+Enet[alpha=0.9]
GATA3	Stepglm[both]+Enet[alpha=0.9]
GSTP1	Stepglm[both]+Enet[alpha=0.9]
KANK2	Stepglm[both]+Enet[alpha=0.9]
LPCAT2	Stepglm[both]+Enet[alpha=0.9]
MBNL2	Stepglm[both]+Enet[alpha=0.9]
MYLK	Stepglm[both]+Enet[alpha=0.9]
NEXN	Stepglm[both]+Enet[alpha=0.9]
NTN4	Stepglm[both]+Enet[alpha=0.9]
PDLIM1	Stepglm[both]+Enet[alpha=0.9]
PTGS1	Stepglm[both]+Enet[alpha=0.9]
ST6GALNAC4	Stepglm[both]+Enet[alpha=0.9]
TCF7L1	Stepglm[both]+Enet[alpha=0.9]
TGFBR3	Stepglm[both]+Enet[alpha=0.9]
ABCG2	Stepglm[backward]+Enet[alpha=0.9]
AOX1	Stepglm[backward]+Enet[alpha=0.9]
APOE	Stepglm[backward]+Enet[alpha=0.9]
C1QTNF1	Stepglm[backward]+Enet[alpha=0.9]
CALD1	Stepglm[backward]+Enet[alpha=0.9]
CAV1	Stepglm[backward]+Enet[alpha=0.9]
CD40	Stepglm[backward]+Enet[alpha=0.9]
CDC42EP3	Stepglm[backward]+Enet[alpha=0.9]
CLU	Stepglm[backward]+Enet[alpha=0.9]
CNTN1	Stepglm[backward]+Enet[alpha=0.9]
DNAJB4	Stepglm[backward]+Enet[alpha=0.9]
DPYSL3	Stepglm[backward]+Enet[alpha=0.9]
EPHA2	Stepglm[backward]+Enet[alpha=0.9]
ERG	Stepglm[backward]+Enet[alpha=0.9]
FLNA	Stepglm[backward]+Enet[alpha=0.9]
FRMD6	Stepglm[backward]+Enet[alpha=0.9]
FXYD6	Stepglm[backward]+Enet[alpha=0.9]
GATA3	Stepglm[backward]+Enet[alpha=0.9]
GSTP1	Stepglm[backward]+Enet[alpha=0.9]
KANK2	Stepglm[backward]+Enet[alpha=0.9]
LPCAT2	Stepglm[backward]+Enet[alpha=0.9]
MBNL2	Stepglm[backward]+Enet[alpha=0.9]
MYLK	Stepglm[backward]+Enet[alpha=0.9]
NEXN	Stepglm[backward]+Enet[alpha=0.9]
NTN4	Stepglm[backward]+Enet[alpha=0.9]
PDLIM1	Stepglm[backward]+Enet[alpha=0.9]
PTGS1	Stepglm[backward]+Enet[alpha=0.9]
ST6GALNAC4	Stepglm[backward]+Enet[alpha=0.9]
TCF7L1	Stepglm[backward]+Enet[alpha=0.9]
TGFBR3	Stepglm[backward]+Enet[alpha=0.9]
ABCG2	Stepglm[both]+Enet[alpha=0.1]
AOX1	Stepglm[both]+Enet[alpha=0.1]
APOE	Stepglm[both]+Enet[alpha=0.1]
C1QTNF1	Stepglm[both]+Enet[alpha=0.1]
CALD1	Stepglm[both]+Enet[alpha=0.1]
CAV1	Stepglm[both]+Enet[alpha=0.1]
CD40	Stepglm[both]+Enet[alpha=0.1]
CDC42EP3	Stepglm[both]+Enet[alpha=0.1]
CLU	Stepglm[both]+Enet[alpha=0.1]
CNTN1	Stepglm[both]+Enet[alpha=0.1]
DNAJB4	Stepglm[both]+Enet[alpha=0.1]
DPYSL3	Stepglm[both]+Enet[alpha=0.1]
EPHA2	Stepglm[both]+Enet[alpha=0.1]
ERG	Stepglm[both]+Enet[alpha=0.1]
FLNA	Stepglm[both]+Enet[alpha=0.1]
FRMD6	Stepglm[both]+Enet[alpha=0.1]
FXYD6	Stepglm[both]+Enet[alpha=0.1]
GATA3	Stepglm[both]+Enet[alpha=0.1]
GSTP1	Stepglm[both]+Enet[alpha=0.1]
KANK2	Stepglm[both]+Enet[alpha=0.1]
LPCAT2	Stepglm[both]+Enet[alpha=0.1]
MBNL2	Stepglm[both]+Enet[alpha=0.1]
MYLK	Stepglm[both]+Enet[alpha=0.1]
NEXN	Stepglm[both]+Enet[alpha=0.1]
NTN4	Stepglm[both]+Enet[alpha=0.1]
PDLIM1	Stepglm[both]+Enet[alpha=0.1]
PTGS1	Stepglm[both]+Enet[alpha=0.1]
ST6GALNAC4	Stepglm[both]+Enet[alpha=0.1]
TCF7L1	Stepglm[both]+Enet[alpha=0.1]
TGFBR3	Stepglm[both]+Enet[alpha=0.1]
ABCG2	Stepglm[backward]+Enet[alpha=0.1]
AOX1	Stepglm[backward]+Enet[alpha=0.1]
APOE	Stepglm[backward]+Enet[alpha=0.1]
C1QTNF1	Stepglm[backward]+Enet[alpha=0.1]
CALD1	Stepglm[backward]+Enet[alpha=0.1]
CAV1	Stepglm[backward]+Enet[alpha=0.1]
CD40	Stepglm[backward]+Enet[alpha=0.1]
CDC42EP3	Stepglm[backward]+Enet[alpha=0.1]
CLU	Stepglm[backward]+Enet[alpha=0.1]
CNTN1	Stepglm[backward]+Enet[alpha=0.1]
DNAJB4	Stepglm[backward]+Enet[alpha=0.1]
DPYSL3	Stepglm[backward]+Enet[alpha=0.1]
EPHA2	Stepglm[backward]+Enet[alpha=0.1]
ERG	Stepglm[backward]+Enet[alpha=0.1]
FLNA	Stepglm[backward]+Enet[alpha=0.1]
FRMD6	Stepglm[backward]+Enet[alpha=0.1]
FXYD6	Stepglm[backward]+Enet[alpha=0.1]
GATA3	Stepglm[backward]+Enet[alpha=0.1]
GSTP1	Stepglm[backward]+Enet[alpha=0.1]
KANK2	Stepglm[backward]+Enet[alpha=0.1]
LPCAT2	Stepglm[backward]+Enet[alpha=0.1]
MBNL2	Stepglm[backward]+Enet[alpha=0.1]
MYLK	Stepglm[backward]+Enet[alpha=0.1]
NEXN	Stepglm[backward]+Enet[alpha=0.1]
NTN4	Stepglm[backward]+Enet[alpha=0.1]
PDLIM1	Stepglm[backward]+Enet[alpha=0.1]
PTGS1	Stepglm[backward]+Enet[alpha=0.1]
ST6GALNAC4	Stepglm[backward]+Enet[alpha=0.1]
TCF7L1	Stepglm[backward]+Enet[alpha=0.1]
TGFBR3	Stepglm[backward]+Enet[alpha=0.1]
ABCG2	Stepglm[both]+Enet[alpha=0.8]
AOX1	Stepglm[both]+Enet[alpha=0.8]
APOE	Stepglm[both]+Enet[alpha=0.8]
C1QTNF1	Stepglm[both]+Enet[alpha=0.8]
CALD1	Stepglm[both]+Enet[alpha=0.8]
CAV1	Stepglm[both]+Enet[alpha=0.8]
CD40	Stepglm[both]+Enet[alpha=0.8]
CDC42EP3	Stepglm[both]+Enet[alpha=0.8]
CLU	Stepglm[both]+Enet[alpha=0.8]
CNTN1	Stepglm[both]+Enet[alpha=0.8]
DNAJB4	Stepglm[both]+Enet[alpha=0.8]
DPYSL3	Stepglm[both]+Enet[alpha=0.8]
EPHA2	Stepglm[both]+Enet[alpha=0.8]
ERG	Stepglm[both]+Enet[alpha=0.8]
FLNA	Stepglm[both]+Enet[alpha=0.8]
FRMD6	Stepglm[both]+Enet[alpha=0.8]
FXYD6	Stepglm[both]+Enet[alpha=0.8]
GATA3	Stepglm[both]+Enet[alpha=0.8]
GSTP1	Stepglm[both]+Enet[alpha=0.8]
KANK2	Stepglm[both]+Enet[alpha=0.8]
LPCAT2	Stepglm[both]+Enet[alpha=0.8]
MBNL2	Stepglm[both]+Enet[alpha=0.8]
MYLK	Stepglm[both]+Enet[alpha=0.8]
NEXN	Stepglm[both]+Enet[alpha=0.8]
NTN4	Stepglm[both]+Enet[alpha=0.8]
PDLIM1	Stepglm[both]+Enet[alpha=0.8]
PTGS1	Stepglm[both]+Enet[alpha=0.8]
ST6GALNAC4	Stepglm[both]+Enet[alpha=0.8]
TCF7L1	Stepglm[both]+Enet[alpha=0.8]
TGFBR3	Stepglm[both]+Enet[alpha=0.8]
ABCG2	Stepglm[backward]+Enet[alpha=0.8]
AOX1	Stepglm[backward]+Enet[alpha=0.8]
APOE	Stepglm[backward]+Enet[alpha=0.8]
C1QTNF1	Stepglm[backward]+Enet[alpha=0.8]
CALD1	Stepglm[backward]+Enet[alpha=0.8]
CAV1	Stepglm[backward]+Enet[alpha=0.8]
CD40	Stepglm[backward]+Enet[alpha=0.8]
CDC42EP3	Stepglm[backward]+Enet[alpha=0.8]
CLU	Stepglm[backward]+Enet[alpha=0.8]
CNTN1	Stepglm[backward]+Enet[alpha=0.8]
DNAJB4	Stepglm[backward]+Enet[alpha=0.8]
DPYSL3	Stepglm[backward]+Enet[alpha=0.8]
EPHA2	Stepglm[backward]+Enet[alpha=0.8]
ERG	Stepglm[backward]+Enet[alpha=0.8]
FLNA	Stepglm[backward]+Enet[alpha=0.8]
FRMD6	Stepglm[backward]+Enet[alpha=0.8]
FXYD6	Stepglm[backward]+Enet[alpha=0.8]
GATA3	Stepglm[backward]+Enet[alpha=0.8]
GSTP1	Stepglm[backward]+Enet[alpha=0.8]
KANK2	Stepglm[backward]+Enet[alpha=0.8]
LPCAT2	Stepglm[backward]+Enet[alpha=0.8]
MBNL2	Stepglm[backward]+Enet[alpha=0.8]
MYLK	Stepglm[backward]+Enet[alpha=0.8]
NEXN	Stepglm[backward]+Enet[alpha=0.8]
NTN4	Stepglm[backward]+Enet[alpha=0.8]
PDLIM1	Stepglm[backward]+Enet[alpha=0.8]
PTGS1	Stepglm[backward]+Enet[alpha=0.8]
ST6GALNAC4	Stepglm[backward]+Enet[alpha=0.8]
TCF7L1	Stepglm[backward]+Enet[alpha=0.8]
TGFBR3	Stepglm[backward]+Enet[alpha=0.8]
ABCG2	Stepglm[both]+Enet[alpha=0.2]
AOX1	Stepglm[both]+Enet[alpha=0.2]
APOE	Stepglm[both]+Enet[alpha=0.2]
C1QTNF1	Stepglm[both]+Enet[alpha=0.2]
CALD1	Stepglm[both]+Enet[alpha=0.2]
CAV1	Stepglm[both]+Enet[alpha=0.2]
CD40	Stepglm[both]+Enet[alpha=0.2]
CDC42EP3	Stepglm[both]+Enet[alpha=0.2]
CLU	Stepglm[both]+Enet[alpha=0.2]
CNTN1	Stepglm[both]+Enet[alpha=0.2]
DNAJB4	Stepglm[both]+Enet[alpha=0.2]
DPYSL3	Stepglm[both]+Enet[alpha=0.2]
EPHA2	Stepglm[both]+Enet[alpha=0.2]
ERG	Stepglm[both]+Enet[alpha=0.2]
FLNA	Stepglm[both]+Enet[alpha=0.2]
FRMD6	Stepglm[both]+Enet[alpha=0.2]
FXYD6	Stepglm[both]+Enet[alpha=0.2]
GATA3	Stepglm[both]+Enet[alpha=0.2]
GSTP1	Stepglm[both]+Enet[alpha=0.2]
KANK2	Stepglm[both]+Enet[alpha=0.2]
LPCAT2	Stepglm[both]+Enet[alpha=0.2]
MBNL2	Stepglm[both]+Enet[alpha=0.2]
MYLK	Stepglm[both]+Enet[alpha=0.2]
NEXN	Stepglm[both]+Enet[alpha=0.2]
NTN4	Stepglm[both]+Enet[alpha=0.2]
PDLIM1	Stepglm[both]+Enet[alpha=0.2]
PTGS1	Stepglm[both]+Enet[alpha=0.2]
ST6GALNAC4	Stepglm[both]+Enet[alpha=0.2]
TCF7L1	Stepglm[both]+Enet[alpha=0.2]
TGFBR3	Stepglm[both]+Enet[alpha=0.2]
ABCG2	Stepglm[backward]+Enet[alpha=0.2]
AOX1	Stepglm[backward]+Enet[alpha=0.2]
APOE	Stepglm[backward]+Enet[alpha=0.2]
C1QTNF1	Stepglm[backward]+Enet[alpha=0.2]
CALD1	Stepglm[backward]+Enet[alpha=0.2]
CAV1	Stepglm[backward]+Enet[alpha=0.2]
CD40	Stepglm[backward]+Enet[alpha=0.2]
CDC42EP3	Stepglm[backward]+Enet[alpha=0.2]
CLU	Stepglm[backward]+Enet[alpha=0.2]
CNTN1	Stepglm[backward]+Enet[alpha=0.2]
DNAJB4	Stepglm[backward]+Enet[alpha=0.2]
DPYSL3	Stepglm[backward]+Enet[alpha=0.2]
EPHA2	Stepglm[backward]+Enet[alpha=0.2]
ERG	Stepglm[backward]+Enet[alpha=0.2]
FLNA	Stepglm[backward]+Enet[alpha=0.2]
FRMD6	Stepglm[backward]+Enet[alpha=0.2]
FXYD6	Stepglm[backward]+Enet[alpha=0.2]
GATA3	Stepglm[backward]+Enet[alpha=0.2]
GSTP1	Stepglm[backward]+Enet[alpha=0.2]
KANK2	Stepglm[backward]+Enet[alpha=0.2]
LPCAT2	Stepglm[backward]+Enet[alpha=0.2]
MBNL2	Stepglm[backward]+Enet[alpha=0.2]
MYLK	Stepglm[backward]+Enet[alpha=0.2]
NEXN	Stepglm[backward]+Enet[alpha=0.2]
NTN4	Stepglm[backward]+Enet[alpha=0.2]
PDLIM1	Stepglm[backward]+Enet[alpha=0.2]
PTGS1	Stepglm[backward]+Enet[alpha=0.2]
ST6GALNAC4	Stepglm[backward]+Enet[alpha=0.2]
TCF7L1	Stepglm[backward]+Enet[alpha=0.2]
TGFBR3	Stepglm[backward]+Enet[alpha=0.2]
ABCG2	Stepglm[both]+Lasso
AOX1	Stepglm[both]+Lasso
APOE	Stepglm[both]+Lasso
C1QTNF1	Stepglm[both]+Lasso
CD40	Stepglm[both]+Lasso
CDC42EP3	Stepglm[both]+Lasso
CLU	Stepglm[both]+Lasso
DPYSL3	Stepglm[both]+Lasso
EPHA2	Stepglm[both]+Lasso
ERG	Stepglm[both]+Lasso
FRMD6	Stepglm[both]+Lasso
FXYD6	Stepglm[both]+Lasso
GATA3	Stepglm[both]+Lasso
GSTP1	Stepglm[both]+Lasso
MBNL2	Stepglm[both]+Lasso
PTGS1	Stepglm[both]+Lasso
ST6GALNAC4	Stepglm[both]+Lasso
TCF7L1	Stepglm[both]+Lasso
ABCG2	Stepglm[backward]+Lasso
AOX1	Stepglm[backward]+Lasso
APOE	Stepglm[backward]+Lasso
C1QTNF1	Stepglm[backward]+Lasso
CALD1	Stepglm[backward]+Lasso
CAV1	Stepglm[backward]+Lasso
CD40	Stepglm[backward]+Lasso
CDC42EP3	Stepglm[backward]+Lasso
CLU	Stepglm[backward]+Lasso
CNTN1	Stepglm[backward]+Lasso
DNAJB4	Stepglm[backward]+Lasso
DPYSL3	Stepglm[backward]+Lasso
EPHA2	Stepglm[backward]+Lasso
ERG	Stepglm[backward]+Lasso
FLNA	Stepglm[backward]+Lasso
FRMD6	Stepglm[backward]+Lasso
FXYD6	Stepglm[backward]+Lasso
GATA3	Stepglm[backward]+Lasso
GSTP1	Stepglm[backward]+Lasso
KANK2	Stepglm[backward]+Lasso
LPCAT2	Stepglm[backward]+Lasso
MBNL2	Stepglm[backward]+Lasso
MYLK	Stepglm[backward]+Lasso
NEXN	Stepglm[backward]+Lasso
NTN4	Stepglm[backward]+Lasso
PDLIM1	Stepglm[backward]+Lasso
PTGS1	Stepglm[backward]+Lasso
ST6GALNAC4	Stepglm[backward]+Lasso
TCF7L1	Stepglm[backward]+Lasso
TGFBR3	Stepglm[backward]+Lasso
ABCG2	Stepglm[both]+Enet[alpha=0.6]
AOX1	Stepglm[both]+Enet[alpha=0.6]
APOE	Stepglm[both]+Enet[alpha=0.6]
C1QTNF1	Stepglm[both]+Enet[alpha=0.6]
CALD1	Stepglm[both]+Enet[alpha=0.6]
CAV1	Stepglm[both]+Enet[alpha=0.6]
CD40	Stepglm[both]+Enet[alpha=0.6]
CDC42EP3	Stepglm[both]+Enet[alpha=0.6]
CLU	Stepglm[both]+Enet[alpha=0.6]
CNTN1	Stepglm[both]+Enet[alpha=0.6]
DNAJB4	Stepglm[both]+Enet[alpha=0.6]
DPYSL3	Stepglm[both]+Enet[alpha=0.6]
EPHA2	Stepglm[both]+Enet[alpha=0.6]
ERG	Stepglm[both]+Enet[alpha=0.6]
FLNA	Stepglm[both]+Enet[alpha=0.6]
FRMD6	Stepglm[both]+Enet[alpha=0.6]
FXYD6	Stepglm[both]+Enet[alpha=0.6]
GATA3	Stepglm[both]+Enet[alpha=0.6]
GSTP1	Stepglm[both]+Enet[alpha=0.6]
KANK2	Stepglm[both]+Enet[alpha=0.6]
LPCAT2	Stepglm[both]+Enet[alpha=0.6]
MBNL2	Stepglm[both]+Enet[alpha=0.6]
MYLK	Stepglm[both]+Enet[alpha=0.6]
NEXN	Stepglm[both]+Enet[alpha=0.6]
NTN4	Stepglm[both]+Enet[alpha=0.6]
PDLIM1	Stepglm[both]+Enet[alpha=0.6]
PTGS1	Stepglm[both]+Enet[alpha=0.6]
ST6GALNAC4	Stepglm[both]+Enet[alpha=0.6]
TCF7L1	Stepglm[both]+Enet[alpha=0.6]
TGFBR3	Stepglm[both]+Enet[alpha=0.6]
ABCG2	Stepglm[backward]+Enet[alpha=0.6]
AOX1	Stepglm[backward]+Enet[alpha=0.6]
APOE	Stepglm[backward]+Enet[alpha=0.6]
C1QTNF1	Stepglm[backward]+Enet[alpha=0.6]
CALD1	Stepglm[backward]+Enet[alpha=0.6]
CAV1	Stepglm[backward]+Enet[alpha=0.6]
CD40	Stepglm[backward]+Enet[alpha=0.6]
CDC42EP3	Stepglm[backward]+Enet[alpha=0.6]
CLU	Stepglm[backward]+Enet[alpha=0.6]
CNTN1	Stepglm[backward]+Enet[alpha=0.6]
DNAJB4	Stepglm[backward]+Enet[alpha=0.6]
DPYSL3	Stepglm[backward]+Enet[alpha=0.6]
EPHA2	Stepglm[backward]+Enet[alpha=0.6]
ERG	Stepglm[backward]+Enet[alpha=0.6]
FLNA	Stepglm[backward]+Enet[alpha=0.6]
FRMD6	Stepglm[backward]+Enet[alpha=0.6]
FXYD6	Stepglm[backward]+Enet[alpha=0.6]
GATA3	Stepglm[backward]+Enet[alpha=0.6]
GSTP1	Stepglm[backward]+Enet[alpha=0.6]
KANK2	Stepglm[backward]+Enet[alpha=0.6]
LPCAT2	Stepglm[backward]+Enet[alpha=0.6]
MBNL2	Stepglm[backward]+Enet[alpha=0.6]
MYLK	Stepglm[backward]+Enet[alpha=0.6]
NEXN	Stepglm[backward]+Enet[alpha=0.6]
NTN4	Stepglm[backward]+Enet[alpha=0.6]
PDLIM1	Stepglm[backward]+Enet[alpha=0.6]
PTGS1	Stepglm[backward]+Enet[alpha=0.6]
ST6GALNAC4	Stepglm[backward]+Enet[alpha=0.6]
TCF7L1	Stepglm[backward]+Enet[alpha=0.6]
TGFBR3	Stepglm[backward]+Enet[alpha=0.6]
APOE	glmBoost+GBM
C7	glmBoost+GBM
SPDEF	glmBoost+GBM
CREB3L4	glmBoost+GBM
ANGPT1	glmBoost+GBM
MBNL2	glmBoost+GBM
AOX1	glmBoost+GBM
CLIC6	glmBoost+GBM
ABCG2	Stepglm[both]+Enet[alpha=0.7]
AOX1	Stepglm[both]+Enet[alpha=0.7]
APOE	Stepglm[both]+Enet[alpha=0.7]
C1QTNF1	Stepglm[both]+Enet[alpha=0.7]
CALD1	Stepglm[both]+Enet[alpha=0.7]
CAV1	Stepglm[both]+Enet[alpha=0.7]
CD40	Stepglm[both]+Enet[alpha=0.7]
CDC42EP3	Stepglm[both]+Enet[alpha=0.7]
CLU	Stepglm[both]+Enet[alpha=0.7]
CNTN1	Stepglm[both]+Enet[alpha=0.7]
DNAJB4	Stepglm[both]+Enet[alpha=0.7]
DPYSL3	Stepglm[both]+Enet[alpha=0.7]
EPHA2	Stepglm[both]+Enet[alpha=0.7]
ERG	Stepglm[both]+Enet[alpha=0.7]
FLNA	Stepglm[both]+Enet[alpha=0.7]
FRMD6	Stepglm[both]+Enet[alpha=0.7]
FXYD6	Stepglm[both]+Enet[alpha=0.7]
GATA3	Stepglm[both]+Enet[alpha=0.7]
GSTP1	Stepglm[both]+Enet[alpha=0.7]
KANK2	Stepglm[both]+Enet[alpha=0.7]
LPCAT2	Stepglm[both]+Enet[alpha=0.7]
MBNL2	Stepglm[both]+Enet[alpha=0.7]
MYLK	Stepglm[both]+Enet[alpha=0.7]
NEXN	Stepglm[both]+Enet[alpha=0.7]
NTN4	Stepglm[both]+Enet[alpha=0.7]
PDLIM1	Stepglm[both]+Enet[alpha=0.7]
PTGS1	Stepglm[both]+Enet[alpha=0.7]
ST6GALNAC4	Stepglm[both]+Enet[alpha=0.7]
TCF7L1	Stepglm[both]+Enet[alpha=0.7]
TGFBR3	Stepglm[both]+Enet[alpha=0.7]
ABCG2	Stepglm[backward]+Enet[alpha=0.7]
AOX1	Stepglm[backward]+Enet[alpha=0.7]
APOE	Stepglm[backward]+Enet[alpha=0.7]
C1QTNF1	Stepglm[backward]+Enet[alpha=0.7]
CALD1	Stepglm[backward]+Enet[alpha=0.7]
CAV1	Stepglm[backward]+Enet[alpha=0.7]
CD40	Stepglm[backward]+Enet[alpha=0.7]
CDC42EP3	Stepglm[backward]+Enet[alpha=0.7]
CLU	Stepglm[backward]+Enet[alpha=0.7]
CNTN1	Stepglm[backward]+Enet[alpha=0.7]
DNAJB4	Stepglm[backward]+Enet[alpha=0.7]
DPYSL3	Stepglm[backward]+Enet[alpha=0.7]
EPHA2	Stepglm[backward]+Enet[alpha=0.7]
ERG	Stepglm[backward]+Enet[alpha=0.7]
FLNA	Stepglm[backward]+Enet[alpha=0.7]
FRMD6	Stepglm[backward]+Enet[alpha=0.7]
FXYD6	Stepglm[backward]+Enet[alpha=0.7]
GATA3	Stepglm[backward]+Enet[alpha=0.7]
GSTP1	Stepglm[backward]+Enet[alpha=0.7]
KANK2	Stepglm[backward]+Enet[alpha=0.7]
LPCAT2	Stepglm[backward]+Enet[alpha=0.7]
MBNL2	Stepglm[backward]+Enet[alpha=0.7]
MYLK	Stepglm[backward]+Enet[alpha=0.7]
NEXN	Stepglm[backward]+Enet[alpha=0.7]
NTN4	Stepglm[backward]+Enet[alpha=0.7]
PDLIM1	Stepglm[backward]+Enet[alpha=0.7]
PTGS1	Stepglm[backward]+Enet[alpha=0.7]
ST6GALNAC4	Stepglm[backward]+Enet[alpha=0.7]
TCF7L1	Stepglm[backward]+Enet[alpha=0.7]
TGFBR3	Stepglm[backward]+Enet[alpha=0.7]
AOX1	Lasso+Stepglm[backward]
APOE	Lasso+Stepglm[backward]
CLIC6	Lasso+Stepglm[backward]
CREB3L4	Lasso+Stepglm[backward]
ST6GALNAC4	Lasso+Stepglm[backward]
ABCG2	Stepglm[both]
AOX1	Stepglm[both]
APOE	Stepglm[both]
C1QTNF1	Stepglm[both]
CALD1	Stepglm[both]
CAV1	Stepglm[both]
CD40	Stepglm[both]
CDC42EP3	Stepglm[both]
CLU	Stepglm[both]
CNTN1	Stepglm[both]
DNAJB4	Stepglm[both]
DPYSL3	Stepglm[both]
EPHA2	Stepglm[both]
ERG	Stepglm[both]
FLNA	Stepglm[both]
FRMD6	Stepglm[both]
FXYD6	Stepglm[both]
GATA3	Stepglm[both]
GSTP1	Stepglm[both]
KANK2	Stepglm[both]
LPCAT2	Stepglm[both]
MBNL2	Stepglm[both]
MYLK	Stepglm[both]
NEXN	Stepglm[both]
NTN4	Stepglm[both]
PDLIM1	Stepglm[both]
PTGS1	Stepglm[both]
ST6GALNAC4	Stepglm[both]
TCF7L1	Stepglm[both]
TGFBR3	Stepglm[both]
ABCG2	Stepglm[backward]
AOX1	Stepglm[backward]
APOE	Stepglm[backward]
C1QTNF1	Stepglm[backward]
CALD1	Stepglm[backward]
CAV1	Stepglm[backward]
CD40	Stepglm[backward]
CDC42EP3	Stepglm[backward]
CLU	Stepglm[backward]
CNTN1	Stepglm[backward]
DNAJB4	Stepglm[backward]
DPYSL3	Stepglm[backward]
EPHA2	Stepglm[backward]
ERG	Stepglm[backward]
FLNA	Stepglm[backward]
FRMD6	Stepglm[backward]
FXYD6	Stepglm[backward]
GATA3	Stepglm[backward]
GSTP1	Stepglm[backward]
KANK2	Stepglm[backward]
LPCAT2	Stepglm[backward]
MBNL2	Stepglm[backward]
MYLK	Stepglm[backward]
NEXN	Stepglm[backward]
NTN4	Stepglm[backward]
PDLIM1	Stepglm[backward]
PTGS1	Stepglm[backward]
ST6GALNAC4	Stepglm[backward]
TCF7L1	Stepglm[backward]
TGFBR3	Stepglm[backward]
AOX1	glmBoost+Stepglm[both]
APOE	glmBoost+Stepglm[both]
C7	glmBoost+Stepglm[both]
CREB3L4	glmBoost+Stepglm[both]
AOX1	glmBoost+Stepglm[backward]
APOE	glmBoost+Stepglm[backward]
C7	glmBoost+Stepglm[backward]
CREB3L4	glmBoost+Stepglm[backward]
ABCG2	Stepglm[both]+Enet[alpha=0.4]
AOX1	Stepglm[both]+Enet[alpha=0.4]
APOE	Stepglm[both]+Enet[alpha=0.4]
C1QTNF1	Stepglm[both]+Enet[alpha=0.4]
CALD1	Stepglm[both]+Enet[alpha=0.4]
CAV1	Stepglm[both]+Enet[alpha=0.4]
CD40	Stepglm[both]+Enet[alpha=0.4]
CDC42EP3	Stepglm[both]+Enet[alpha=0.4]
CLU	Stepglm[both]+Enet[alpha=0.4]
CNTN1	Stepglm[both]+Enet[alpha=0.4]
DNAJB4	Stepglm[both]+Enet[alpha=0.4]
DPYSL3	Stepglm[both]+Enet[alpha=0.4]
EPHA2	Stepglm[both]+Enet[alpha=0.4]
ERG	Stepglm[both]+Enet[alpha=0.4]
FLNA	Stepglm[both]+Enet[alpha=0.4]
FRMD6	Stepglm[both]+Enet[alpha=0.4]
FXYD6	Stepglm[both]+Enet[alpha=0.4]
GATA3	Stepglm[both]+Enet[alpha=0.4]
GSTP1	Stepglm[both]+Enet[alpha=0.4]
KANK2	Stepglm[both]+Enet[alpha=0.4]
LPCAT2	Stepglm[both]+Enet[alpha=0.4]
MBNL2	Stepglm[both]+Enet[alpha=0.4]
MYLK	Stepglm[both]+Enet[alpha=0.4]
NEXN	Stepglm[both]+Enet[alpha=0.4]
NTN4	Stepglm[both]+Enet[alpha=0.4]
PDLIM1	Stepglm[both]+Enet[alpha=0.4]
PTGS1	Stepglm[both]+Enet[alpha=0.4]
ST6GALNAC4	Stepglm[both]+Enet[alpha=0.4]
TCF7L1	Stepglm[both]+Enet[alpha=0.4]
TGFBR3	Stepglm[both]+Enet[alpha=0.4]
ABCG2	Stepglm[backward]+Enet[alpha=0.4]
AOX1	Stepglm[backward]+Enet[alpha=0.4]
APOE	Stepglm[backward]+Enet[alpha=0.4]
C1QTNF1	Stepglm[backward]+Enet[alpha=0.4]
CALD1	Stepglm[backward]+Enet[alpha=0.4]
CAV1	Stepglm[backward]+Enet[alpha=0.4]
CD40	Stepglm[backward]+Enet[alpha=0.4]
CDC42EP3	Stepglm[backward]+Enet[alpha=0.4]
CLU	Stepglm[backward]+Enet[alpha=0.4]
CNTN1	Stepglm[backward]+Enet[alpha=0.4]
DNAJB4	Stepglm[backward]+Enet[alpha=0.4]
DPYSL3	Stepglm[backward]+Enet[alpha=0.4]
EPHA2	Stepglm[backward]+Enet[alpha=0.4]
ERG	Stepglm[backward]+Enet[alpha=0.4]
FLNA	Stepglm[backward]+Enet[alpha=0.4]
FRMD6	Stepglm[backward]+Enet[alpha=0.4]
FXYD6	Stepglm[backward]+Enet[alpha=0.4]
GATA3	Stepglm[backward]+Enet[alpha=0.4]
GSTP1	Stepglm[backward]+Enet[alpha=0.4]
KANK2	Stepglm[backward]+Enet[alpha=0.4]
LPCAT2	Stepglm[backward]+Enet[alpha=0.4]
MBNL2	Stepglm[backward]+Enet[alpha=0.4]
MYLK	Stepglm[backward]+Enet[alpha=0.4]
NEXN	Stepglm[backward]+Enet[alpha=0.4]
NTN4	Stepglm[backward]+Enet[alpha=0.4]
PDLIM1	Stepglm[backward]+Enet[alpha=0.4]
PTGS1	Stepglm[backward]+Enet[alpha=0.4]
ST6GALNAC4	Stepglm[backward]+Enet[alpha=0.4]
TCF7L1	Stepglm[backward]+Enet[alpha=0.4]
TGFBR3	Stepglm[backward]+Enet[alpha=0.4]
ABCG2	Stepglm[both]+Enet[alpha=0.3]
AOX1	Stepglm[both]+Enet[alpha=0.3]
APOE	Stepglm[both]+Enet[alpha=0.3]
C1QTNF1	Stepglm[both]+Enet[alpha=0.3]
CALD1	Stepglm[both]+Enet[alpha=0.3]
CAV1	Stepglm[both]+Enet[alpha=0.3]
CD40	Stepglm[both]+Enet[alpha=0.3]
CDC42EP3	Stepglm[both]+Enet[alpha=0.3]
CLU	Stepglm[both]+Enet[alpha=0.3]
CNTN1	Stepglm[both]+Enet[alpha=0.3]
DNAJB4	Stepglm[both]+Enet[alpha=0.3]
DPYSL3	Stepglm[both]+Enet[alpha=0.3]
EPHA2	Stepglm[both]+Enet[alpha=0.3]
ERG	Stepglm[both]+Enet[alpha=0.3]
FLNA	Stepglm[both]+Enet[alpha=0.3]
FRMD6	Stepglm[both]+Enet[alpha=0.3]
FXYD6	Stepglm[both]+Enet[alpha=0.3]
GATA3	Stepglm[both]+Enet[alpha=0.3]
GSTP1	Stepglm[both]+Enet[alpha=0.3]
KANK2	Stepglm[both]+Enet[alpha=0.3]
LPCAT2	Stepglm[both]+Enet[alpha=0.3]
MBNL2	Stepglm[both]+Enet[alpha=0.3]
MYLK	Stepglm[both]+Enet[alpha=0.3]
NEXN	Stepglm[both]+Enet[alpha=0.3]
NTN4	Stepglm[both]+Enet[alpha=0.3]
PDLIM1	Stepglm[both]+Enet[alpha=0.3]
PTGS1	Stepglm[both]+Enet[alpha=0.3]
ST6GALNAC4	Stepglm[both]+Enet[alpha=0.3]
TCF7L1	Stepglm[both]+Enet[alpha=0.3]
TGFBR3	Stepglm[both]+Enet[alpha=0.3]
ABCG2	Stepglm[backward]+Enet[alpha=0.3]
AOX1	Stepglm[backward]+Enet[alpha=0.3]
APOE	Stepglm[backward]+Enet[alpha=0.3]
C1QTNF1	Stepglm[backward]+Enet[alpha=0.3]
CALD1	Stepglm[backward]+Enet[alpha=0.3]
CAV1	Stepglm[backward]+Enet[alpha=0.3]
CD40	Stepglm[backward]+Enet[alpha=0.3]
CDC42EP3	Stepglm[backward]+Enet[alpha=0.3]
CLU	Stepglm[backward]+Enet[alpha=0.3]
CNTN1	Stepglm[backward]+Enet[alpha=0.3]
DNAJB4	Stepglm[backward]+Enet[alpha=0.3]
DPYSL3	Stepglm[backward]+Enet[alpha=0.3]
EPHA2	Stepglm[backward]+Enet[alpha=0.3]
ERG	Stepglm[backward]+Enet[alpha=0.3]
FLNA	Stepglm[backward]+Enet[alpha=0.3]
FRMD6	Stepglm[backward]+Enet[alpha=0.3]
FXYD6	Stepglm[backward]+Enet[alpha=0.3]
GATA3	Stepglm[backward]+Enet[alpha=0.3]
GSTP1	Stepglm[backward]+Enet[alpha=0.3]
KANK2	Stepglm[backward]+Enet[alpha=0.3]
LPCAT2	Stepglm[backward]+Enet[alpha=0.3]
MBNL2	Stepglm[backward]+Enet[alpha=0.3]
MYLK	Stepglm[backward]+Enet[alpha=0.3]
NEXN	Stepglm[backward]+Enet[alpha=0.3]
NTN4	Stepglm[backward]+Enet[alpha=0.3]
PDLIM1	Stepglm[backward]+Enet[alpha=0.3]
PTGS1	Stepglm[backward]+Enet[alpha=0.3]
ST6GALNAC4	Stepglm[backward]+Enet[alpha=0.3]
TCF7L1	Stepglm[backward]+Enet[alpha=0.3]
TGFBR3	Stepglm[backward]+Enet[alpha=0.3]
AOX1	Stepglm[both]+glmBoost
APOE	Stepglm[both]+glmBoost
EPHA2	Stepglm[both]+glmBoost
FXYD6	Stepglm[both]+glmBoost
GSTP1	Stepglm[both]+glmBoost
MBNL2	Stepglm[both]+glmBoost
PTGS1	Stepglm[both]+glmBoost
ST6GALNAC4	Stepglm[both]+glmBoost
TCF7L1	Stepglm[both]+glmBoost
AOX1	Stepglm[backward]+glmBoost
APOE	Stepglm[backward]+glmBoost
[truncated: 1,036 more rows]

## Sheet: supplymeary 3
ID	futime	fustat	ANGPT1	AOX1	APOE	C7	CLIC6	CREB3L4	MBNL2	SPDEF	ST6GALNAC4
GSM1133136	9.3	1	3.90546	4.8765	5.96073	4.95745	4.03317	5.71145	5.48687	7.55092	4.13098	-10.9427
GSM1133138	83.3333	0	4.41251	3.92525	7.27182	7.03277	3.8799	8.53173	5.52708	10.3192	4.2339	-11.9058
GSM1133139	9.3	1	3.87209	4.14517	7.19985	5.04196	4.42318	8.95866	5.55994	10.3192	4.2339	-11.6882
GSM1133140	5.16667	1	4.98714	5.41362	7.79691	7.0747	4.2809	7.37373	4.28516	10.0288	4.70407	-12.1009
GSM1133141	66.1333	1	4.17031	4.24098	6.30681	6.01387	4.68184	7.52662	5.86887	8.6472	4.50437	-11.8503
GSM1133142	82.1	0	3.82902	4.36421	6.2299	5.25216	4.60537	7.99582	5.58801	8.77811	4.13098	-11.5222
GSM1133143	72.3333	1	4.31476	3.97116	6.2299	5.45441	4.3158	8.27732	4.62144	9.6005	4.42641	-11.1262
GSM1133144	16.5333	1	3.90546	4.29536	8.14761	5.55046	4.25595	7.037	5.55994	8.3154	4.2339	-10.9299
GSM1133147	79.9667	0	3.60833	3.65496	7.27182	5.59883	4.25595	8.95866	5.96759	10.3192	4.42641	-11.6035
GSM1133149	78.7333	0	4.17031	4.08392	5.96073	5.79456	5.17232	7.22569	5.03609	9.06682	4.13098	-11.9751
GSM1133153	76.6	0	3.94885	3.92525	6.10042	5.888	4.50289	7.75028	6.19336	9.38663	4.42641	-12.0304
GSM1133155	50.6333	1	3.78015	3.71489	7.91592	4.5247	3.8799	8.95866	5.99954	10.0288	4.42641	-10.9457
GSM1133156	13.4333	1	3.56196	4.8765	7.72507	4.36228	4.2809	7.52662	4.96269	8.86491	4.2339	-10.7295
GSM1133158	60.5667	0	3.74489	3.92525	5.82157	4.76729	6.08126	6.01966	6.08894	8.3154	4.13098	-12.4861
GSM1133162	6.2	1	4.13728	4.36421	6.97482	5.93961	4.55414	7.75028	5.45829	9.71094	4.13098	-12.0126
GSM1133165	22.7333	1	3.90546	5.64364	5.96073	7.68512	4.93866	6.56028	5.03609	7.99865	4.33816	-12.3966
GSM1133170	37	0	4.04519	4.08392	7.56094	7.00386	5.03781	7.52662	5.74386	8.77811	4.13098	-12.1429
GSM1133172	33.8667	0	4.04519	4.36421	7.19985	5.83827	4.36287	7.37373	6.12579	9.06682	4.13098	-11.8965
GSM1133175	6.2	1	3.78015	4.03972	7.3537	5.93961	4.33958	7.52662	5.71298	7.91026	4.13098	-10.9379
GSM1817720	65.4247	0	3.85794	3.45055	7.9913	5.70794	4.24487	7.81665	5.62682	9.8958	4.39928	-11.2559
GSM1817721	64.011	0	3.50049	3.92644	7.27897	5.21543	4.31943	7.50976	5.53862	9.55582	4.31755	-11.2234
GSM1817723	6	1	4.39272	3.73364	6.56336	5.17117	4.80274	8.83873	6.62149	9.8958	4.56355	-12.3485
GSM1817726	61.5123	0	4.09718	4.28309	7.16696	6.28532	4.24487	8.51946	5.90418	9.8958	3.6022	-12.1837
GSM1817727	55	1	4.31555	4.62002	7.16696	4.76035	4.31943	8.65355	5.58365	9.8958	3.75311	-11.8296
GSM1817729	54.1151	0	3.59197	4.39144	7.87541	6.82132	4.55643	7.24979	5.35686	9.55582	4.99914	-11.6967
GSM1817730	41.9178	0	3.80276	3.80453	6.77678	5.25494	3.94393	8.51946	5.76438	9.8958	4.0557	-11.3223
GSM1817731	25.9726	0	3.68327	4.16964	7.9913	6.0778	4.86946	7.58604	5.53862	9.8958	4.52177	-11.9595
GSM1817733	59.474	0	3.32767	3.78571	7.74531	5.90789	4.09459	7.6628	5.85674	9.55582	4.19275	-11.2564
GSM1817735	44.8767	0	4.17032	5.08859	7.41549	5.83393	4.35673	8.51946	5.671	9.30786	3.93116	-11.9986
GSM1817737	48.8877	0	4.05543	4.50049	6.62653	5.76704	4.59912	6.74943	5.58365	8.52194	3.88348	-11.7668
GSM1817740	43.463	0	3.68327	3.65983	8.12883	6.67834	4.6891	8.02626	5.90418	9.8958	4.14913	-11.9996
GSM1817741	51.3534	0	4.05543	4.45538	7.41549	5.50904	4.35673	8.40945	5.62682	9.8958	3.88348	-11.8859
GSM1817742	57.3699	0	3.9518	4.13741	6.85905	5.98852	4.31943	7.44086	5.58365	9.30786	4.31755	-11.6125
GSM1817743	46.8493	0	3.70727	3.97404	8.12883	6.28532	4.46968	7.94738	5.35686	9.8958	4.52177	-11.5238
GSM1817744	23.474	0	3.61544	3.80453	8.28727	4.59545	4.42893	8.40945	5.71784	9.8958	4.89606	-11.0092
GSM1817747	57	1	3.50049	4.10448	8.12883	4.42067	4.39281	8.19469	5.19033	9.8958	4.56355	-10.8722
GSM1817749	38	1	4.02164	3.64212	7.41549	6.82132	4.6891	6.48837	5.07941	9.55582	5.05537	-11.5828
GSM1817751	41.7863	0	3.61544	3.92644	8.51913	6.0778	3.72114	8.10705	5.49282	9.8958	4.19275	-10.997
GSM1817752	54	0	4.39272	4.43404	6.77678	5.46467	4.55643	8.40945	6.55095	9.55582	3.83811	-12.5264
GSM1817757	16.8	0	3.80276	4.16964	6.77678	5.98852	4.20494	7.28385	5.49282	9.10872	4.60798	-11.3315
GSM1817758	52.274	0	3.82974	3.58551	8.51913	6.0778	4.646	7.58604	5.671	9.55582	4.47887	-11.4674
GSM1817762	50.2356	0	3.68327	4.28309	7.27897	5.90789	4.646	8.30122	5.44884	9.8958	4.23622	-11.8648
GSM1817764	33.9945	0	3.82974	4.20556	7.74531	5.70794	4.13272	8.40945	5.62682	9.8958	4.02112	-11.5434
GSM1817765	48.4603	0	4.09718	4.56801	7.9913	5.21543	3.19666	8.51946	5.22867	9.8958	4.10057	-10.7396
GSM1817766	38.5973	0	4.27658	4.56801	6.85905	6.39921	4.55643	8.30122	5.71784	9.30786	3.6022	-12.2946
GSM1817769	13	1	4.09718	3.47662	7.05675	5.50904	4.2805	8.02626	5.671	9.8958	4.02112	-11.5291
GSM1817772	45.5014	0	4.27658	3.7703	7.41549	4.63479	4.55643	8.40945	5.58365	9.8958	4.52177	-11.4163
GSM1817773	31	1	3.91953	3.64212	6.94828	6.28532	4.31943	7.70827	6.0691	9.55582	3.69947	-11.9437
GSM1817774	40.7342	0	3.85794	5.05137	6.56336	4.55686	4.646	7.41006	5.40722	9.30786	4.0557	-11.8223
GSM1817775	41.4575	0	3.50049	3.71499	7.05675	5.90789	4.05667	8.40945	6.19504	9.8958	4.31755	-11.5784
GSM1817776	40.8	0	3.68327	4.20556	7.74531	6.67834	4.46968	7.58604	5.76438	9.8958	4.19275	-12.0848
GSM1817777	16	1	3.27891	3.42217	9.2037	4.71907	3.94393	7.70827	5.11964	9.10872	4.47887	-9.8339
GSM1817779	35.9014	0	3.38013	3.81936	7.27897	5.90789	4.17037	8.30122	6.0691	9.8958	4.56355	-11.5205
GSM1817781	34.4877	0	3.68327	4.18907	7.74531	5.98852	3.97771	7.75974	5.49282	9.8958	4.10057	-11.4348
GSM1817783	27.9781	0	4.20615	4.28309	8.12883	6.28532	4.35673	7.58604	5.26952	9.8958	4.31755	-11.7474
GSM1817786	30.8055	0	3.34594	4.20556	7.27897	5.29809	4.6891	8.30122	5.81502	9.30786	4.23622	-11.5419
GSM1817787	30.937	0	3.91953	4.70849	6.36928	6.39921	3.94393	7.28385	5.85674	8.64327	4.31755	-11.6178
GSM1817788	29.7534	0	4.35504	3.65983	8.51913	6.39921	4.80274	7.94738	5.49282	9.8958	4.14913	-11.9323
GSM1817790	29.589	0	4.13417	4.5451	7.05675	5.25494	4.01693	7.87869	5.22867	9.8958	4.0557	-11.5047
GSM1817792	23	1	3.61544	4.32797	7.87541	7.23626	4.01693	7.37928	5.71784	9.10872	4.23622	-11.5705
GSM1817794	3	1	3.56943	3.75158	7.9913	5.90789	4.13272	8.97747	5.3143	9.8958	4.0557	-11.08
GSM1817799	22.2247	0	3.56943	3.42217	8.80784	6.18031	4.13272	9.21906	6.90491	9.8958	4.70184	-11.5593
GSM1817801	16.9973	0	3.98638	4.28309	8.28727	6.67834	4.20494	7.62603	5.58365	9.55582	3.9766	-11.7471
GSM1817802	15.2877	0	3.70727	4.18907	6.85905	6.67834	4.01693	8.83873	5.44884	9.8958	4.23622	-11.6169
GSM1817806	15.2219	0	3.82974	5.19508	6.94828	4.80068	4.13272	8.40945	5.26952	9.8958	4.14913	-11.6103
GSM1817807	21.7315	0	3.34594	4.34808	6.94828	7.23626	4.42893	8.02626	5.90418	9.55582	4.44111	-12.1007
GSM1817810	21	1	4.27658	4.80618	7.27897	5.33945	4.94218	7.94738	5.15379	9.55582	4.44111	-11.9801
GSM1817811	21.2712	0	3.82974	3.81936	7.27897	5.00678	4.6891	8.65355	5.49282	9.8958	4.35885	-11.4808
GSM1817815	1	1	3.68327	3.62404	7.60404	5.90789	4.35673	8.02626	6.82885	9.8958	4.39928	-12.0638
GSM1817816	18.8384	0	3.63851	4.16964	6.85905	6.67834	4.55643	7.94738	5.671	9.8958	4.14913	-12.17
GSM1817818	7.85753	0	3.43696	4.32797	6.94828	6.18031	4.31943	8.51946	5.58365	9.55582	3.9766	-11.6682
GSM1817819	19.463	0	3.82974	4.13741	7.87541	6.18031	4.46968	8.65355	5.26952	9.8958	4.35885	-11.56
GSM1817820	19	1	3.66063	4.03126	8.12883	6.39921	4.01693	8.97747	5.85674	9.8958	4.56355	-11.4139
GSM1817821	17.3589	0	3.9518	3.54462	8.51913	4.84066	4.20494	8.19469	5.90418	9.8958	4.27653	-11.1346
GSM1817823	15.2548	0	3.70727	4.41319	7.87541	5.76704	4.2805	8.19469	5.85674	9.55582	3.93116	-11.6978
GSM1817825	17.4247	0	3.73112	4.41319	7.41549	5.46467	4.09459	8.30122	5.85674	9.55582	4.0557	-11.5297
GSM1817830	12.6904	0	4.05543	3.71499	7.05675	4.96272	4.94218	7.6628	5.15379	9.55582	4.44111	-11.4385
GSM1817907	19.2986	1	3.74197	3.56432	8.61799	6.0337	4.52534	7.41612	5.83024	9.55809	4.08862	-11.5153
GSM1817908	0.361644	1	3.74197	4.05421	7.80334	5.04427	3.97377	6.90645	5.73136	7.87909	4.19647	-10.4326
GSM1817909	61.5452	1	3.97349	3.70068	7.17815	5.94183	4.70538	6.90645	6.70463	9.55809	4.5029	-12.3458
GSM1817911	8.08767	1	3.74197	4.56473	8.20891	6.36018	4.5786	8.15472	5.63166	9.55809	4.54949	-11.8212
GSM1817913	7.6274	1	3.84616	5.16129	6.90264	6.75362	4.35845	7.17569	4.97231	9.55809	3.84128	-12.1365
GSM1817914	3.58356	1	4.03872	3.79784	6.16332	6.14363	4.30817	7.41612	5.36572	9.55809	4.02089	-11.6975
GSM1817916	61.4466	0	4.42664	2.96694	8.61799	5.52553	3.44872	6.48745	6.91195	9.55809	4.86427	-11.0855
GSM1817918	1.38082	1	3.46717	3.0977	7.80334	4.58968	3.23856	7.41612	4.97231	9.55809	4.3211	-9.63203
GSM1817919	98.2685	1	4.03872	4.28868	7.80334	5.71522	5.05478	7.41612	5.83024	9.55809	4.28213	-12.2386
GSM1817920	18.937	0	4.20478	4.65678	4.58684	6.89012	4.52534	7.41612	6.59405	9.55809	4.40241	-13.2042
GSM1817926	98.1041	0	4.29069	4.87553	6.90264	6.89012	4.30817	8.15472	5.49219	9.55809	4.3211	-12.2193
GSM1817927	57.0411	0	4.03872	4.56473	5.91078	5.04427	5.18781	6.90645	5.17081	9.55809	4.15797	-12.2694
GSM1817930	28.9315	1	3.76979	3.82511	6.65206	5.29565	4.47222	7.41612	5.83024	9.55809	3.9898	-11.706
GSM1817931	16.3397	1	4.59965	4.51799	7.48596	5.48813	4.07948	8.15472	5.29652	9.55809	4.70955	-11.3782
GSM1817932	90.7397	0	3.82165	4.24782	6.65206	5.94183	4.07948	7.66775	5.77782	9.55809	4.40241	-11.6482
GSM1817939	82.4219	0	3.90256	3.66759	6.90264	6.14363	4.5786	8.9856	5.77782	9.55809	4.4509	-11.6562
GSM1817940	1.80822	0	3.50751	4.42905	6.42839	6.14363	4.30817	7.41612	6.06506	9.55809	4.40241	-12.0425
GSM1817941	1.80822	1	4.03872	4.12429	5.39925	4.67202	4.1943	8.15472	5.22981	9.55809	4.19647	-11.3077
GSM1817942	66	0	3.61836	3.70068	6.90264	5.29565	4.13751	7.17569	6.06506	9.55809	4.15797	-11.4584
GSM1817943	87.3863	0	3.97349	4.15969	8.61799	6.49932	5.00684	6.69667	5.58841	9.55809	4.02089	-12.2196
GSM1817945	98.3342	0	3.74197	4.42905	7.80334	5.29565	4.52534	7.17569	5.17081	9.55809	3.94985	-11.5027
GSM1817950	82.5534	0	3.5513	3.82511	6.90264	5.3347	4.76355	7.93186	6.12126	8.36179	4.64774	-11.2401
GSM1817955	30.0164	1	4.1165	4.71124	6.90264	5.52553	4.52534	7.93186	5.53988	9.55809	3.87901	-12.0472
GSM1817956	36.5589	1	4.03872	4.15969	7.17815	7.4347	4.94045	7.93186	5.83024	9.55809	4.08862	-12.6331
GSM1817960	82.6849	0	4.29069	5.16129	7.17815	6.62358	4.76355	6.27473	4.92533	9.55809	4.28213	-12.4211
GSM1817962	66.9699	1	3.82165	3.13038	7.17815	5.85235	4.5786	7.93186	5.45159	9.55809	4.36204	-11.2503
GSM1817964	91.5945	0	4.1165	4.87553	6.90264	6.75362	3.97377	7.41612	5.02956	7.87909	4.28213	-11.0027
GSM1817965	19.8904	1	3.30639	3.30877	8.20891	4.9737	3.97377	5.92383	4.80537	9.55809	5.03132	-10.0971
GSM1817966	78.7726	0	4.4667	4.76896	6.16332	5.4474	4.1943	8.67891	5.29652	9.55809	4.28213	-11.7451
GSM1817968	36.5918	1	3.87578	4.93494	7.48596	5.00966	4.1943	7.41612	5.13843	7.87909	4.81097	-10.5168
GSM1817969	84.0658	0	3.84616	4.71124	7.80334	5.61223	3.69351	8.15472	5.63166	9.55809	4.15797	-11.2695
GSM1817972	36.6904	1	3.63953	4.56473	7.80334	4.94251	4.35845	7.41612	5.36572	7.87909	4.64774	-10.5039
GSM1817973	85.5452	0	3.48638	3.41652	7.17815	5.71522	4.41642	7.93186	6.01881	9.55809	4.54949	-11.3799
GSM1817974	61.1836	0	4.24446	5.21848	6.90264	6.62358	3.91886	7.93186	5.13843	9.55809	3.59749	-12.0149
GSM1817978	1.4137	1	4.20478	3.27914	6.16332	6.14363	4.82077	7.93186	6.06506	9.55809	4.3211	-12.1281
GSM1817980	78.0493	0	3.90256	4.82114	6.16332	6.49932	3.8721	7.93186	5.49219	9.55809	4.36204	-11.8109
GSM1817984	1.51233	1	3.59643	3.52456	7.17815	5.1504	3.77321	8.40439	5.77782	9.55809	4.05398	-10.8208
GSM1817985	74.3342	0	3.90256	4.93494	7.17815	5.56712	4.82077	6.69667	5.29652	7.40052	4.12328	-11.2236
GSM1817987	70.126	0	4.59965	5.16129	6.42839	7.2762	5.38788	7.17569	5.259	9.55809	3.67818	-13.4284
GSM1817989	68.5479	0	4.07925	3.82511	6.16332	5.94183	4.76355	8.9856	5.63166	9.55809	3.94985	-11.9849
GSM1817990	64.2411	1	3.84616	4.08838	7.17815	5.94183	4.47222	7.41612	5.83024	8.36179	3.67818	-11.4644
GSM1817992	69.6	0	3.50751	4.98225	6.42839	4.94251	4.76355	6.69667	5.22981	7.40052	4.02089	-11.0284
GSM1817995	69.2712	0	3.93698	4.76896	6.65206	6.14363	4.76355	7.41612	5.58841	9.55809	4.12328	-12.3909
GSM1817997	58.8822	0	4.69364	4.12429	7.80334	5.56712	4.41642	8.15472	4.94922	9.55809	4.15797	-11.3915
GSM3263664	117	0	4.0521	4.75483	5.37257	6.36448	3.98989	7.85975	6.3344	8.58151	3.70484	-12.144
GSM3263665	61	0	4.00381	4.84541	7.06881	6.65091	4.5455	7.85975	5.63135	9.46961	3.99757	-12.3347
GSM3263666	111	0	3.75687	4.30487	8.5474	6.15065	4.0626	8.09495	5.14982	8.82752	3.93931	-10.8409
GSM3263669	109	0	3.80948	4.75483	6.22112	6.15065	4.44868	7.56676	5.23624	9.20288	4.25126	-11.817
GSM3263671	102	0	4.55444	4.5014	7.46146	5.98466	4.13149	6.78738	5.76465	8.94941	4.15216	-11.7493
GSM3263672	92	0	4.14222	3.90313	6.22112	5.56119	5.82629	7.2371	6.3344	8.33321	3.99757	-12.617
GSM3263675	101	0	3.80948	4.19607	7.20166	5.64722	3.91054	7.85975	5.40928	8.58151	3.82346	-10.8459
GSM3263676	26	0	3.55123	4.08627	7.46146	5.56119	3.98989	7.48783	6.22632	9.08379	3.82346	-11.4049
GSM3263677	92	0	3.69276	4.30487	6.22112	4.9533	4.29363	7.97164	5.23624	9.46961	3.99757	-11.3309
GSM3263678	80	0	3.75687	4.13776	5.89647	5.81191	4.29363	7.65804	5.49815	9.33448	4.05018	-11.6398
GSM3263680	43	1	3.90779	4.65444	5.97754	5.56119	4.58634	7.56676	5.85409	8.94941	3.88786	-12.0722
GSM3263681	31	1	3.55123	3.37382	9.19447	3.50213	4.85658	8.22116	4.33421	9.33448	4.35147	-9.86956
GSM3263683	57	1	3.69276	4.19607	7.20166	5.81191	4.49553	8.79345	5.67473	8.94941	3.7598	-11.4782
GSM3263685	75	0	4.22139	4.24871	6.31048	6.71301	4.39679	6.53305	5.94419	10.4938	5.02671	-12.6843
GSM3263686	74	0	3.55123	3.95813	6.94428	5.64722	4.29363	7.48783	4.96573	8.33321	4.35147	-10.5456
GSM3263688	36	0	3.69276	4.30487	7.32214	5.4785	4.29363	7.65804	6.39025	8.02104	3.64138	-11.3762
GSM3263689	61	0	4.0521	3.21814	7.32214	5.90305	4.13149	4.97562	4.87593	9.33448	5.47667	-10.664
GSM3263690	27	1	3.37108	5.13898	5.97754	6.07087	4.188	6.14568	6.03479	8.33321	4.05018	-11.8935
GSM3263692	93	1	3.90779	4.75483	7.76933	4.54099	3.98989	6.6327	4.92364	9.08379	5.30118	-10.539
GSM3263693	94	1	4.14222	3.6805	8.5474	4.4116	4.29363	7.48783	4.92364	9.46961	4.55595	-10.4927
GSM3263699	90	1	3.96117	4.24871	7.94012	5.64722	4.0626	5.1828	5.63135	8.58151	4.73147	-11.064
GSM3263700	41	1	4.0521	4.02183	7.32214	5.56119	3.81883	8.79345	5.80747	11.0091	4.40114	-11.8092
GSM3263701	64	1	4.26237	3.6805	6.49928	5.72883	4.0626	7.85975	5.67473	8.46135	4.77573	-10.8578
GSM3263703	36	1	4.34543	4.84541	6.40242	7.43912	4.23694	6.00203	4.92364	7.55415	3.93931	-11.4866
GSM3263704	110	0	4.7308	4.19607	7.61475	5.03936	3.98989	7.85975	5.80747	9.62598	4.85825	-11.3814
GSM3263705	112	0	3.69276	4.40046	6.40242	5.81191	3.98989	8.93457	6.3344	10.0964	4.55595	-11.9922
GSM3263708	108	0	3.69276	4.65444	7.20166	5.4785	4.39679	8.36951	6.44909	9.83125	4.9842	-12.0675
GSM3263710	114	0	3.96117	3.90313	6.59871	6.07087	4.67459	7.56676	5.80747	8.94941	4.45562	-11.7323
GSM3263711	63	1	3.62508	4.70326	7.06881	5.81191	4.188	7.85975	6.22632	9.83125	3.93931	-12.1987
GSM3263715	75	1	3.75687	4.19607	7.46146	4.12595	4.29363	7.48783	5.01166	8.82752	4.64646	-10.4145
GSM3263719	40	1	3.75687	3.6805	6.70481	5.03936	4.72039	7.2371	4.96573	9.20288	4.15216	-11.111
GSM3263720	44	1	3.96117	3.48827	7.06881	5.03936	4.0626	8.09495	5.54239	8.82752	4.30269	-10.6172
GSM3263722	106	1	4.3866	4.19607	6.40242	6.43852	4.39679	7.56676	5.45392	8.58151	3.7598	-11.7157
GSM3263723	62	1	3.96117	4.13776	6.31048	5.81191	4.5455	7.09279	5.05933	8.46135	4.20182	-11.2109
GSM3263725	108	0	3.46587	4.59992	6.40242	5.39543	4.85658	8.36951	5.94419	9.83125	4.30269	-12.2747
GSM3263726	55	0	3.69276	5.34367	7.20166	6.50659	4.188	9.22802	5.63135	10.0964	4.40114	-12.2126
GSM3263730	109	0	3.62508	5.10183	5.89647	6.98698	4.49553	6.90395	5.72127	8.58151	4.50441	-12.1768
GSM3263731	28	1	3.55123	3.48827	7.46146	5.72883	5.06643	7.40079	6.22632	9.46961	4.1063	-12.0456
GSM3263732	113	0	3.80948	4.93048	7.32214	6.07087	4.98839	8.50863	4.54648	10.0964	4.40114	-11.9911
GSM3263733	111	0	4.22139	4.30487	6.31048	5.64722	4.188	7.40079	5.80747	8.94941	4.05018	-11.6803
GSM3263734	96	0	3.85503	3.21814	9.40985	5.4785	4.0626	7.2371	6.13216	9.83125	4.77573	-10.981
GSM3263737	110	0	3.75687	4.5014	8.5474	6.07087	4.188	7.85975	5.01166	10.4938	5.10361	-11.4092
GSM3263738	81	0	3.90779	3.90313	7.46146	5.72883	4.5455	8.36951	5.67473	10.0964	4.30269	-11.8205
GSM3263739	115	0	3.90779	3.83962	6.59871	6.43852	4.39679	7.75847	5.76465	9.83125	4.35147	-11.9727
GSM3263743	28	0	3.55123	3.95813	7.06881	6.07087	4.49553	8.36951	5.14982	9.83125	4.35147	-11.45
GSM3263744	98	0	4.34543	4.40046	7.06881	6.15065	4.72039	7.56676	5.94419	10.0964	5.18331	-12.4408
GSM3263745	107	0	3.80948	5.42359	5.66812	5.56119	4.0626	6.78738	5.40928	8.2242	3.99757	-11.541
GSM3263746	52	1	4.18023	4.40046	6.22112	6.07087	4.188	7.3192	5.54239	9.20288	4.35147	-11.7419
GSM3263748	106	0	4.3866	4.30487	5.00668	6.57655	3.98989	7.48783	5.72127	8.82752	4.30269	-11.8518
GSM3263751	29	0	3.90779	5.05735	6.0542	5.39543	4.13149	7.40079	5.76465	9.46961	4.69128	-11.8933
GSM3263754	101	0	4.0957	3.95813	7.61475	5.90305	4.39679	8.50863	5.45392	9.46961	3.88786	-11.5067
GSM3263756	102	0	4.18023	3.90313	8.12833	5.81191	4.0626	7.40079	5.40928	9.08379	4.30269	-11.0013
GSM3263757	84	1	3.69276	4.65444	6.49928	6.29725	4.80806	6.90395	5.76465	9.33448	3.99757	-12.4347
GSM3263760	80	0	4.51491	4.84541	5.30114	6.29725	5.57476	7.2371	5.32161	8.58151	4.05018	-12.8233
GSM3263762	54	0	4.00381	4.75483	6.70481	6.15065	4.35098	6.24266	5.85409	8.94941	4.30269	-12.0566
GSM3263766	94	0	4.0521	5.34367	5.97754	5.98466	4.85658	7.85975	5.67473	9.62598	4.40114	-12.7447
GSM3263769	105	0	3.80948	4.02183	7.32214	6.36448	4.0626	8.22116	4.78403	9.83125	4.1063	-11.175
GSM3263770	103	0	3.96117	4.02183	6.49928	5.81191	4.85658	7.85975	5.67473	9.20288	4.15216	-11.9357
GSM3263772	91	0	4.22139	4.70326	6.22112	6.07087	4.76383	7.85975	5.63135	9.20288	4.60364	-12.2029
GSM3263773	102	0	3.90779	4.89026	7.32214	5.98466	5.17787	8.50863	5.80747	7.62462	5.18331	-11.4921
GSM3263774	74	1	3.55123	4.02183	10.3291	4.9533	3.98989	9.22802	5.63135	11.0091	4.40114	-11.0695
GSM3263775	100	0	3.75687	2.72975	9.85776	4.27501	4.39679	5.76442	5.49815	9.33448	5.57981	-10.0145
GSM3263776	33	0	3.55123	3.90313	9.19447	4.27501	4.0626	9.22802	4.33421	10.4938	4.35147	-10.1671
GSM3263778	91	0	4.22139	5.10183	6.31048	6.15065	4.23694	7.48783	5.63135	9.20288	4.15216	-12.1533
GSM3263779	87	1	4.22139	4.65444	7.76933	4.27501	3.71699	7.48783	5.67473	9.20288	5.64484	-10.6224
GSM3263782	100	0	3.46587	4.30487	6.59871	5.22483	4.13149	7.65804	5.54239	10.0964	4.35147	-11.5591
GSM3263783	96	0	4.62707	4.30487	5.15312	6.36448	4.94592	7.02764	5.85409	7.93357	3.99757	-12.2725
GSM3263794	43	1	4.7308	4.30487	6.81897	6.36448	4.188	8.65192	5.85409	9.62598	4.05018	-12.1435
GSM3263795	71	0	3.96117	4.30487	7.76933	5.81191	4.29363	8.50863	5.80747	9.83125	4.55595	-11.6873
GSM3263796	90	0	4.00381	3.37382	6.94428	5.98466	4.29363	7.48783	5.58928	9.08379	4.85825	-11.0654
GSM3263797	94	0	4.14222	4.65444	5.81726	6.15065	4.35098	7.85975	5.23624	9.20288	4.77573	-11.7164
GSM3263799	90	0	4.18023	4.40046	6.13256	6.29725	4.23694	8.09495	6.17873	9.62598	3.70484	-12.4383
GSM3263800	83	0	4.00381	3.48827	6.70481	5.98466	4.67459	5.95432	5.05933	8.70527	5.14437	-11.0352
GSM3263803	84	0	4.69707	4.89026	7.06881	5.72883	4.5455	8.22116	6.3344	9.08379	3.88786	-12.4995
GSM3263804	88	0	5.30478	4.40046	4.93386	6.36448	4.13149	6.58081	5.45392	8.58151	3.99757	-12.1053
GSM3263805	62	1	3.80948	4.59992	7.46146	5.03936	3.81883	8.22116	5.63135	9.83125	4.30269	-11.283
GSM3263807	81	1	3.75687	4.13776	6.70481	5.72883	4.72039	8.36951	5.99051	10.0964	4.25126	-12.2737
GSM3263808	82	0	4.3866	5.77942	5.74437	5.90305	5.70543	6.19247	5.40928	8.33321	3.88786	-13.1573
GSM3263809	94	0	5.10021	5.57336	5.5198	8.27537	5.39731	6.14568	5.14982	7.30233	3.70484	-13.1588
GSM3263810	34	0	3.69276	4.93048	8.12833	5.64722	4.35098	7.1623	5.76465	8.94941	4.25126	-11.5898
GSM3263811	91	0	4.3866	3.95813	6.49928	6.78724	4.98839	7.40079	5.36375	9.20288	4.35147	-12.2029
GSM3263817	91	0	3.90779	4.84541	6.94428	6.65091	4.188	8.36951	5.89621	9.83125	4.25126	-12.2785
GSM3263818	65	0	3.69276	4.02183	6.13256	6.36448	4.44868	7.75847	5.67473	8.46135	3.70484	-11.5604
GSM3263820	89	0	3.75687	4.65444	6.59871	6.29725	4.5455	8.50863	6.08291	9.33448	3.88786	-12.3046
GSM3263823	15	0	3.75687	4.30487	6.40242	6.07087	4.35098	8.22116	5.32161	8.94941	3.82346	-11.4771
GSM3263824	87	0	3.62508	4.13776	7.61475	5.64722	4.5455	7.85975	5.54239	8.82752	3.88786	-11.3027
GSM3263825	83	0	4.43176	5.13898	6.81897	5.72883	4.39679	8.09495	5.85409	9.33448	4.1063	-12.284
GSM3263827	18	1	4.3866	4.35076	6.94428	6.29725	4.72039	7.97164	5.36375	9.83125	4.35147	-12.2188
GSM3263829	81	0	4.305	4.65444	7.46146	6.15065	4.35098	8.09495	5.23624	9.83125	4.64646	-11.8148
GSM3263830	80	0	3.55123	3.48827	8.75974	5.90305	4.35098	8.22116	4.73857	11.0091	5.26212	-10.9958
GSM3263832	85	0	3.75687	4.08627	6.94428	6.15065	4.58634	7.09279	5.49815	10.0964	3.82346	-12.1943
GSM3263834	74	0	3.55123	4.30487	6.70481	5.03936	4.35098	8.36951	5.80747	9.46961	5.26212	-11.2575
GSM3263840	82	1	4.14222	3.59133	8.12833	7.05517	4.58634	7.02764	5.67473	8.70527	4.45562	-11.5042
GSM3263845	75	0	4.34543	5.97772	5.08388	5.4785	4.72039	7.02764	5.89621	8.46135	3.82346	-12.7961
GSM3263850	82	0	4.26237	5.10183	6.70481	5.98466	5.73592	7.75847	5.63135	8.94941	4.1063	-12.9485
GSM3263851	77	0	3.75687	4.02183	6.94428	5.03936	4.0626	8.79345	5.85409	9.62598	4.05018	-11.3014
GSM3263852	77	0	4.18023	4.89026	5.15312	6.22228	4.76383	7.85975	5.72127	8.94941	3.99757	-12.5286
GSM3263853	81	0	3.90779	3.59133	7.46146	5.56119	3.71699	8.22116	5.36375	10.0964	4.20182	-10.9689
GSM3263854	78	0	3.80948	3.95813	7.06881	5.13683	3.98989	7.85975	5.80747	9.46961	4.1063	-11.2285
GSM3263855	77	0	4.55444	4.30487	6.22112	5.4785	5.06643	8.09495	6.08291	9.20288	3.93931	-12.5518
GSM3263859	76	0	3.85503	4.97477	7.32214	6.65091	3.91054	7.97164	5.58928	9.62598	4.25126	-11.8615
GSM3263860	78	0	4.00381	4.75483	6.49928	6.50659	4.72039	6.68582	5.14982	8.94941	3.88786	-12.1119
GSM3263863	77	0	4.0957	4.08627	7.06881	6.50659	4.76383	8.36951	6.03479	9.46961	3.93931	-12.3402
GSM3263872	78	0	3.69276	4.13776	6.81897	5.13683	4.80806	7.40079	5.01166	8.70527	4.15216	-11.1337
GSM3263873	75	0	3.69276	3.21814	7.76933	3.18235	4.29363	7.75847	5.85409	9.08379	4.20182	-10.3442
GSM3263875	66	0	3.85503	4.02183	6.94428	5.72883	3.91054	7.75847	5.99051	9.33448	4.05018	-11.4396
GSM3263877	61	1	4.43176	4.19607	8.12833	5.31871	4.63057	7.97164	5.58928	8.94941	4.15216	-11.4626
GSM3263878	80	0	4.26237	4.19607	6.81897	5.4785	4.5455	7.97164	6.57395	9.20288	4.40114	-12.1523
GSM3263879	80	0	4.55444	4.75483	5.66812	7.12031	4.49553	7.40079	5.80747	9.33448	3.82346	-12.8517
GSM3263880	21	0	3.75687	4.75483	7.06881	5.90305	4.58634	8.50863	5.32161	8.94941	4.25126	-11.5568
GSM3263883	79	0	3.69276	4.08627	6.40242	5.13683	4.72039	8.36951	5.89621	9.46961	3.70484	-11.9236
GSM3263884	78	0	3.90779	4.19607	6.70481	6.22228	4.35098	8.50863	6.28012	9.08379	4.20182	-11.9174
GSM3263885	61	1	4.66039	4.59992	7.32214	5.4785	4.13149	7.85975	5.01166	10.4938	4.30269	-11.8697
GSM3263887	65	0	4.0521	3.76221	6.70481	5.56119	4.72039	7.02764	5.19188	8.2242	4.1063	-11.074
GSM3263888	73	0	3.75687	4.5014	7.61475	6.07087	4.188	7.3192	4.8277	9.83125	4.45562	-11.3486
GSM3263892	55	1	3.62508	4.40046	7.76933	4.73909	4.80806	8.79345	5.72127	9.33448	4.15216	-11.504
GSM3263893	76	0	4.00381	4.35076	5.97754	6.43852	4.188	8.09495	5.05933	9.20288	4.30269	-11.4889
GSM3263895	70	0	3.85503	4.35076	6.94428	5.72883	4.0626	7.1623	5.63135	9.46961	4.40114	-11.5235
GSM3263898	19	0	3.75687	4.40046	7.20166	5.22483	4.76383	7.02764	5.63135	8.46135	3.88786	-11.5045
GSM3263900	74	0	4.34543	4.40046	7.20166	6.29725	3.81883	6.53305	5.27784	8.70527	3.99757	-11.2529
GSM3263901	75	0	4.55444	4.40046	6.49928	6.22228	4.23694	6.58081	5.85409	8.2242	3.64138	-11.8364
GSM3263904	95	0	3.96117	4.84541	8.75974	5.81191	4.0626	8.65192	4.92364	9.20288	4.55595	-10.8584
GSM3263905	89	0	3.80948	3.59133	7.76933	6.15065	4.0626	7.97164	5.58928	9.62598	4.25126	-11.201
GSM3263906	106	0	3.69276	4.80256	6.70481	5.81191	4.49553	8.22116	5.80747	9.83125	3.93931	-12.2655
GSM3263909	96	0	4.0521	3.95813	7.46146	6.65091	4.13149	7.40079	5.14982	8.94941	4.20182	-11.1707
GSM3263910	72	0	3.90779	5.34367	6.49928	5.03936	4.188	7.56676	5.27784	8.94941	3.99757	-11.551
GSM3263911	98	0	3.46587	4.08627	5.97754	6.65091	4.72039	8.93457	6.28012	9.83125	4.45562	-12.4442
PCA0005	126.1	0	3.7631	4.51018	6.41908	6.19764	4.51602	7.6051	5.85005	9.00049	3.94093	-12.0304
PCA0008	149.19	0	3.97327	3.6891	6.82785	6.47858	4.47535	7.25771	5.69194	9.59283	4.24317	-11.888
PCA0009	64.76	1	3.44158	5.47203	6.45593	6.47858	3.92281	7.67146	5.39163	9.07909	3.58051	-11.8673
PCA0010	35.06	0	4.28848	4.65342	5.27681	7.51405	4.13763	6.81627	5.48426	8.31863	3.359	-12.1915
PCA0011	82.17	0	4.35266	4.59744	5.81385	8.04123	4.28991	6.11092	5.22857	7.86619	3.91474	-11.9535
PCA0012	128.43	0	3.63405	4.62487	6.64247	6.19764	4.42777	8.13069	5.75269	9.8755	4.19896	-12.1796
PCA0017	104.38	0	3.63405	4.06338	8.10948	5.86366	4.33802	7.92745	5.54372	9.59283	4.53151	-11.3085
PCA0018	18.96	0	3.21286	4.33638	6.0888	6.62702	4.33802	8.37119	5.72044	9.8755	3.89285	-12.1022
PCA0021	61.5	0	3.63405	4.33638	6.95034	6.07572	4.23937	7.89359	5.32606	9.07909	4.28595	-11.2889
PCA0022	39.95	1	4.35266	4.56892	6.45593	5.62505	4.33802	7.04015	5.54372	9.22181	4.04345	-11.9169
PCA0028	27.6	1	3.7631	3.96127	6.60995	7.51405	3.66685	6.84186	5.51809	8.68624	3.79913	-11.3362
PCA0030	115.09	0	3.97327	3.77454	7.40535	6.81549	4.18646	7.09434	5.48426	9.39812	4.06635	-11.5928
PCA0034	92.98	1	4.28848	4.30481	6.53268	6.81549	3.99838	8.02652	5.95424	9.8755	4.04345	-12.2685
PCA0037	104.05	0	3.63405	4.73395	6.41908	6.62702	4.18646	8.37119	6.03404	9.8755	3.75229	-12.4276
PCA0040	89.5	0	4.69348	5.99898	6.45593	5.02955	4.13763	6.84186	5.48426	8.14203	4.06635	-11.8079
PCA0050	83.85	0	3.44158	3.85004	6.74941	6.07572	3.92281	6.52075	5.75269	8.14203	3.89285	-10.8755
PCA0057	82.86	0	3.44158	3.96127	8.20166	6.3377	4.74278	8.06288	5.16456	9.49294	4.40534	-11.3678
PCA0058	30.19	0	4.21213	3.92769	6.64247	6.81549	4.89068	8.60469	5.69194	9.8755	4.01575	-12.4962
PCA0063	74.12	0	4.21213	5.57148	6.33841	6.07572	3.55341	8.24216	6.17456	9.71967	3.77723	-12.3841
PCA0073	13.04	1	3.97327	5.40606	6.53268	6.07572	3.92281	7.18923	5.69194	9.07909	3.91474	-12.0019
PCA0074	84.31	0	4.21213	4.11875	6.79015	5.44269	4.38133	7.12447	5.35881	8.91851	4.10817	-11.3777
PCA0075	49.35	0	3.87757	4.73395	7.40535	4.78358	4.85053	6.86772	5.39163	8.7354	4.26616	-11.5161
PCA0077	61.7	0	4.13588	4.27068	6.17593	5.27993	4.33802	6.84186	5.54372	8.51774	4.06635	-11.3882
PCA0081	9.86	1	3.97327	4.0318	7.24872	5.44269	4.42777	9.00467	5.60273	10.1898	4.47999	-11.6744
PCA0083	31.8	1	3.21286	4.06338	7.04169	6.07572	4.18646	7.293	5.66009	9.00049	4.22062	-11.2202
PCA0087	56.84	0	3.97327	4.11875	6.45593	5.74686	3.99838	8.54328	6.29308	9.8755	4.04345	-11.9715
PCA0089	70.18	0	4.55489	4.23752	6.79015	5.86366	4.63967	8.28612	5.78667	9.71967	4.9923	-12.0743
PCA0092	16.82	1	3.63405	4.18038	7.40535	5.44269	4.28991	8.76498	5.91885	9.59283	4.58754	-11.4214
PCA0093	46.42	0	4.28848	4.95331	5.68205	5.86366	3.84281	7.67146	6.1248	9.59283	3.91474	-12.3291
PCA0096	42.38	0	3.97327	4.09112	6.41908	6.07572	4.23937	7.6051	5.99533	9.59283	4.34642	-11.9494
PCA0099	5.78	0	4.45533	4.78417	5.52814	6.47858	4.13763	7.293	6.07483	8.79578	3.58051	-12.4162
PCA0103	28.65	1	4.13588	5.01855	6.25945	5.86366	4.13763	7.32665	5.85005	8.85248	4.04345	-11.9606
PCA0107	56.15	0	3.97327	5.11295	6.91256	6.07572	4.42777	8.2043	6.07483	9.49294	4.24317	-12.3842
PCA0112	13.21	1	3.44158	3.85004	8.06319	5.74686	4.42777	9.00467	5.32606	10.1898	4.76174	-11.2054
PCA0113	60.45	0	3.97327	4.11875	6.99558	6.07572	4.23937	7.32665	5.72044	9.30386	4.34642	-11.6334
PCA0114	38.77	0	3.7631	4.06338	7.56529	5.35297	4.38133	8.16795	5.95424	9.39812	4.60605	-11.4093
PCA0115	26.22	0	3.7631	3.81427	7.77025	5.86366	4.28991	8.76498	5.95424	9.71967	4.6662	-11.4222
PCA0117	18.83	1	3.63405	4.18038	7.40535	6.07572	4.42777	7.04015	5.51809	9.00049	4.30677	-11.4269
PCA0118	43.83	0	3.97327	4.0318	6.95034	5.97754	4.38133	8.76498	5.91885	9.8755	4.51503	-11.8611
PCA0123	60.06	0	4.21213	4.36543	6.79015	5.52694	4.07403	8.28612	5.57392	9.59283	4.22062	-11.5703
PCA0126	51.85	0	3.44158	3.92769	8.01465	7.51405	3.99838	8.16795	5.91885	9.49294	4.22062	-11.6041
PCA0127	43.53	0	3.97327	3.92769	7.50821	6.07572	4.13763	8.76498	5.99533	10.1898	4.44101	-11.7966
PCA0128	53.82	1	4.45533	3.96127	7.19572	5.74686	4.28991	7.42899	5.35881	9.30386	4.36573	-11.4256
PCA0129	56.87	0	3.97327	4.51018	7.81716	5.62505	4.23937	7.96153	5.32606	9.39812	4.53151	-11.2964
PCA0130	27.86	1	3.97327	3.88839	8.29864	6.07572	4.38133	7.42899	4.59603	9.15573	4.78668	-10.6916
PCA0133	28.06	0	3.63405	4.09112	6.79015	5.86366	4.33802	7.96153	5.13407	9.8755	4.34642	-11.4579
PCA0134	8.18	0	3.7631	3.59625	7.71749	6.62702	4.67325	9.29831	5.85005	10.5446	4.30677	-12.1377
PCA0145	48.43	0	3.63405	4.30481	6.99558	5.62505	4.42777	6.36737	5.88488	8.02334	4.17644	-11.2697
PCA0149	59.17	0	3.87757	3.99657	8.20166	5.74686	4.60143	7.73933	5.57392	9.49294	4.55014	-11.4691
PCA0150	51.35	0	3.63405	4.30481	7.14493	5.35297	4.47535	8.42465	5.09855	9.8755	4.17644	-11.4334
PCA0157	39.85	0	3.7631	4.27068	8.01465	5.35297	4.7067	7.99202	5.99533	10.1898	4.64765	-12.0271
PCA0164	54.54	0	3.97327	3.92769	7.77025	5.86366	4.74278	8.02652	4.88142	10.1898	4.60605	-11.564
PCA0167	26.84	0	3.7631	3.81427	7.91909	5.44269	4.74278	8.6762	5.62844	10.1898	4.60605	-11.6591
PCA0168	49.02	0	3.63405	3.96127	6.91256	5.44269	4.60143	8.6762	5.75269	10.5446	4.36573	-12.006
PCA0170	52.17	0	3.7631	4.40051	6.95034	6.62702	4.78133	6.57876	5.69194	8.02334	4.08904	-11.7446
PCA0171	8.84	0	3.63405	3.6891	7.77025	5.62505	4.74278	8.47789	5.95424	9.71967	4.53151	-11.636
PCA0172	30.56	1	3.44158	3.6891	7.29926	6.19764	3.99838	7.77553	5.1942	9.49294	4.34642	-10.9044
PCA0174	43.3	0	4.05514	3.85004	7.45297	7.04703	4.51602	7.80295	5.32606	9.49294	4.22062	-11.7801
PCA0175	36.01	0	3.87757	4.27068	6.91256	5.44269	4.42777	7.73933	5.39163	9.30386	4.30677	-11.4449
PCA0180	1.38	1	3.97327	4.09112	8.45779	5.74686	4.7067	8.6762	6.07483	10.1898	5.09181	-11.9294
PCA0181	30.03	0	3.97327	4.14854	8.74037	5.74686	5.04788	8.42465	5.00251	9.8755	5.25564	-11.4313
PCA0207	1.38	1	4.13588	3.99657	8.80259	6.07572	4.74278	8.60469	4.57375	9.49294	5.06878	-10.9187
PCA0213	64.66	1	4.05514	3.85004	8.74037	5.74686	4.67325	7.89359	4.26072	8.91851	5.04288	-10.369
PCA0215	5.95	1	3.63405	3.33829	7.09285	4.15552	4.47535	8.6762	6.60005	9.30386	4.36573	-11.2066
TCGA-2A-A8VL-01	20.7	0	3.69829	6.58027	6.3093	5.42928	4.99115	8.55844	5.5261	9.56008	4.05649	-12.9535
TCGA-2A-A8VT-01	45.7667	0	3.69829	3.9292	7.0719	4.82154	3.91981	8.55844	5.97428	9.56008	5.07893	-10.9002
TCGA-2A-A8VV-01	22.3667	0	4.42549	4.41255	5.30515	5.68859	4.52946	8.15948	5.886	9.56008	4.02504	-12.4117
TCGA-2A-A8VX-01	45.9333	0	3.85861	4.38549	6.54053	6.26883	4.80034	8.55844	5.17648	9.56008	4.11377	-11.9701
TCGA-2A-A8W1-01	3.73333	0	4.0982	5.33401	8.27538	5.72521	3.84854	8.15948	6.45293	9.56008	4.35855	-12.0405
TCGA-2A-A8W3-01	6.6	1	3.5947	4.3569	6.95515	5.0638	3.91981	8.15948	5.41223	9.56008	4.47801	-11.0023
TCGA-2A-AAYU-01	20.5	0	3.85861	4.0597	5.88744	6.51173	3.77689	8.15948	5.62061	9.56008	3.99474	-11.5989
TCGA-CH-5738-01	7.06667	0	4.19611	4.67868	6.85451	6.51173	4.58932	7.50443	6.0184	9.56008	4.05649	-12.6068
TCGA-CH-5743-01	14.1667	1	4.27914	4.61673	5.2797	5.72521	5.89435	5.37416	5.886	6.66866	4.21373	-12.3172
TCGA-CH-5744-01	2	0	3.69829	4.00005	6.41801	5.517	4.26436	8.15948	5.97428	9.56008	4.38073	-11.6254
TCGA-CH-5746-01	24.3667	0	4.19611	4.24809	5.17151	5.61919	4.52946	8.15948	5.92819	9.56008	3.92105	-12.3273
TCGA-CH-5751-01	12.1667	1	4.14755	4.22225	8.92585	7.69629	3.77689	7.00694	5.62061	9.56008	4.97118	-11.502
TCGA-CH-5752-01	31.4333	0	4.14755	3.76785	6.68615	5.1426	3.69002	8.15948	5.84389	9.56008	4.50244	-11.0428
TCGA-CH-5763-01	12.1667	0	4.19611	5.75915	4.33883	6.51173	4.08544	6.42381	5.5261	8.00881	3.8433	-12.2658
TCGA-CH-5764-01	1.03333	0	3.99062	4.58462	5.24955	6.68208	4.08544	7.24816	5.97428	9.56008	3.63544	-12.5388
TCGA-CH-5768-01	24.3667	0	3.85861	4.27729	7.21764	5.40344	4.22645	8.55844	6.16578	9.56008	3.74967	-11.82
TCGA-CH-5769-01	2.06667	0	3.99062	4.16827	5.97851	4.98498	4.18226	7.50443	5.886	9.56008	3.99474	-11.7488
TCGA-CH-5772-01	16.2	0	4.3586	4.3569	6.95515	6.36462	4.55988	8.15948	5.41223	9.56008	3.88204	-12.1149
TCGA-CH-5790-01	32.4667	0	3.69829	4.0597	6.85451	5.03662	4.22645	8.55844	6.11424	9.56008	4.05649	-11.5488
TCGA-CH-5792-01	3.03333	0	3.47487	4.52786	7.57835	5.65456	4.08544	7.24816	5.15056	9.56008	4.28476	-11.2027
TCGA-CH-5794-01	29.4	0	4.19611	4.84166	6.85451	5.40344	4.22645	8.15948	5.65563	9.56008	4.28476	-11.8453
TCGA-EJ-5498-01	57.3333	0	4.14755	5.14882	5.146	6.22196	4.52946	6.17351	5.62061	8.00881	3.566	-12.2507
TCGA-EJ-5501-01	45.5	0	4.14755	4.58462	5.97851	5.19481	3.77689	7.50443	5.84389	9.56008	4.08784	-11.6991
TCGA-EJ-5503-01	46.3667	0	4.2408	5.43628	4.79698	5.98003	5.58298	7.24816	5.4647	8.47271	4.02504	-13.0118
TCGA-EJ-5506-01	46.0333	0	5.51038	7.0745	4.9733	5.517	4.80034	7.24816	5.76222	9.56008	3.92105	-14.0218
TCGA-EJ-5510-01	62.9	0	3.47487	4.4403	5.79297	4.76653	5.51701	7.50443	5.76222	9.56008	4.1407	-12.4849
TCGA-EJ-5511-01	49.2	0	4.70116	4.1957	6.20839	6.12662	4.13425	7.80949	6.21175	9.56008	3.95942	-12.3358
TCGA-EJ-5512-01	57.7667	0	4.72921	5.08854	4.02849	4.23964	4.68165	7.50443	5.62061	9.56008	3.48414	-12.7292
TCGA-EJ-5517-01	62.9667	0	4.72921	4.58462	5.88744	7.36666	4.8956	7.50443	5.49437	9.56008	3.92105	-13.0387
TCGA-EJ-5518-01	70.1333	1	4.19611	4.24809	7.38676	5.58435	3.97908	8.15948	6.06634	9.56008	4.16589	-11.65
TCGA-EJ-5522-01	69.3	0	4.4881	5.05886	5.24955	5.65456	4.40907	7.80949	6.06634	9.56008	3.566	-12.8384
TCGA-EJ-5527-01	59.2667	0	4.2408	4.64935	6.07033	6.22196	4.40907	7.24816	6.11424	9.56008	3.63544	-12.6922
TCGA-EJ-5532-01	60.9333	0	4.60778	4.64935	6.68615	7.89687	4.30371	8.15948	5.886	9.56008	3.92105	-12.7974
TCGA-EJ-5542-01	50.4333	0	4.2408	4.80849	5.22136	7.69629	4.58932	7.50443	6.26164	9.56008	3.63544	-13.4274
TCGA-EJ-7115-01	89.5667	0	4.19611	4.14211	6.47742	5.49036	4.26436	8.15948	5.4647	9.56008	4.11377	-11.6033
TCGA-EJ-7123-01	85.7333	0	3.78615	4.16827	7.38676	6.22196	4.18226	8.55844	5.886	9.56008	4.08784	-11.6886
TCGA-EJ-7125-01	95	0	4.3586	4.38549	8.57935	8.62661	4.65036	7.50443	5.28048	9.56008	3.92105	-12.5165
TCGA-EJ-7218-01	84.7333	0	3.47487	4.02931	7.57835	6.41224	4.77033	8.15948	5.886	9.56008	4.16589	-11.9809
TCGA-EJ-7315-01	33.6	0	3.5947	4.24809	7.57835	5.29898	3.97908	7.80949	5.5864	9.56008	4.38073	-11.1145
TCGA-EJ-7317-01	25.7	0	4.14755	4.08812	6.11477	6.17234	4.03697	8.55844	5.12505	9.56008	4.05649	-11.4397
TCGA-EJ-7318-01	6.3	1	3.78615	4.11553	8.01043	6.12662	4.50045	7.80949	4.87876	9.56008	4.58007	-11.2025
TCGA-EJ-7321-01	27.4667	0	3.69829	3.81186	5.62163	6.12662	4.26436	7.80949	6.26164	9.56008	3.88204	-12.1122
TCGA-EJ-7325-01	35.6667	0	3.32384	4.16827	7.57835	5.61919	4.44059	7.80949	5.62061	9.56008	5.02621	-11.27
TCGA-EJ-7328-01	28.0667	0	3.78615	4.58462	8.01043	6.07535	3.91981	7.00694	5.55289	8.47271	4.19018	-11.0189
TCGA-EJ-7330-01	6.36667	0	4.4881	4.33053	5.50403	6.07535	4.13425	7.50443	5.38538	9.56008	3.74967	-12.0629
TCGA-EJ-7781-01	35.7667	0	3.85861	4.87216	6.54053	6.68208	4.58932	7.80949	5.7254	9.56008	3.79703	-12.556
TCGA-EJ-7782-01	38.9	0	5.11964	4.16827	7.0719	5.03662	3.91981	7.80949	5.69119	9.56008	3.92105	-11.6358
TCGA-EJ-7784-01	26.0333	0	3.99062	4.41255	7.21764	5.11681	4.03697	8.55844	7.18366	9.56008	3.566	-12.2821
TCGA-EJ-7786-01	36.5333	0	4.60778	5.43628	5.74742	6.26883	4.47098	7.80949	5.5864	9.56008	3.95942	-12.8138
TCGA-EJ-7789-01	36.8333	0	3.93069	5.08854	8.57935	6.31809	3.58758	8.55844	5.38538	9.56008	4.26123	-11.2566
TCGA-EJ-7792-01	46.5333	0	4.51791	4.4403	6.25529	6.88267	4.37538	6.59162	5.38538	8.00881	3.88204	-11.7439
TCGA-EJ-7793-01	3.8	0	4.72921	5.58787	5.43654	4.74174	3.97908	8.15948	5.7254	9.56008	3.88204	-12.2905
TCGA-EJ-7794-01	43.5333	0	3.99062	4.80849	6.41801	5.84833	4.34293	7.24816	5.62061	9.56008	3.88204	-12.1844
TCGA-EJ-8468-01	78.2333	0	4.0982	4.74261	7.57835	7.04959	4.22645	8.15948	5.28048	9.56008	3.79703	-12.0098
TCGA-EJ-8472-01	6.53333	1	3.99062	4.80849	6.85451	5.0638	4.40907	7.50443	5.22897	9.56008	3.99474	-11.7142
TCGA-EJ-8474-01	25.5333	0	4.27914	4.16827	7.38676	6.36462	4.30371	7.80949	5.69119	9.56008	3.95942	-11.9424
TCGA-EJ-A46B-01	21.9	0	4.57801	4.77848	4.94753	5.37709	4.65036	8.15948	5.43872	9.56008	4.1407	-12.3966
TCGA-EJ-A46E-01	17.4667	0	4.27914	4.55546	4.20751	5.40344	4.52946	6.07511	5.4647	8.00881	4.38073	-11.7165
TCGA-EJ-A46H-01	24.1333	0	3.99062	5.30301	4.87227	5.55033	6.14977	4.95126	5.25444	6.66866	3.99474	-12.4582
TCGA-EJ-A65B-01	23.6667	0	3.5947	4.46787	8.01043	5.93614	4.13425	7.24816	5.49437	9.56008	4.99807	-11.2731
TCGA-EJ-A65E-01	13.9	0	4.14755	4.22225	8.01043	7.36666	4.52946	8.55844	5.22897	9.56008	3.99474	-11.9287
TCGA-EJ-A65M-01	7.66667	0	3.93069	4.0597	8.01043	5.76476	4.77033	8.55844	5.12505	9.56008	4.47801	-11.3923
TCGA-EJ-A6RA-01	11.7667	1	4.27914	4.4403	6.76904	5.8903	4.58932	7.80949	5.22897	9.56008	4.45342	-11.8593
TCGA-EJ-A6RC-01	29.1	0	4.04917	4.46787	6.11477	5.72521	4.83111	7.00694	5.22897	9.56008	4.16589	-12.1579
TCGA-EJ-A7NG-01	14.4	0	4.04917	4.46787	5.36948	5.42928	4.52946	6.78634	5.25444	8.47271	4.05649	-11.5618
TCGA-EJ-A7NJ-01	6.56667	0	4.2408	6.98941	5.97851	4.20948	4.13425	7.80949	5.84389	9.56008	4.08784	-12.6581
TCGA-EJ-A7NK-01	15.8667	0	4.27914	6.01244	4.9733	3.94541	4.68165	6.78634	5.4647	8.47271	3.99474	-12.1543
TCGA-EJ-A7NN-01	6.56667	1	3.93069	4.84166	7.0719	4.52932	4.37538	7.80949	5.41223	9.56008	4.16589	-11.5494
TCGA-EJ-A8FN-01	10.9667	0	4.3586	4.58462	7.57835	6.46263	4.40907	7.50443	5.41223	9.56008	4.35855	-11.9945
TCGA-EJ-A8FO-01	9.4	0	4.19611	4.99677	6.47742	5.80645	4.26436	8.15948	5.41223	9.56008	3.99474	-12.0288
TCGA-EJ-AB20-01	4.36667	0	4.70116	4.1957	7.57835	7.69629	4.80034	3.94948	4.8537	5.19471	4.30766	-10.6261
TCGA-EJ-AB27-01	4.83333	0	3.93069	4.96692	6.07033	6.26883	4.26436	7.50443	5.22897	9.56008	4.1407	-12.0495
TCGA-FC-7708-01	28.8	0	4.27914	4.55546	6.11477	6.51173	4.80034	7.50443	5.65563	9.56008	3.74967	-12.7082
TCGA-G9-6332-01	39.3333	1	3.69829	3.72413	6.16026	4.95679	4.30371	8.15948	6.30876	9.56008	4.47801	-11.5861
TCGA-G9-6342-01	56.5333	0	3.85861	4.00005	5.93111	5.40344	4.03697	7.24816	5.62061	9.56008	4.60591	-11.4068
TCGA-G9-6348-01	50.5	0	3.99062	3.96468	6.25529	5.98003	4.47098	7.24816	5.35988	9.56008	4.38073	-11.7381
TCGA-G9-6351-01	68.2667	0	4.0982	4.90241	5.19667	5.68859	4.80034	8.15948	5.4647	9.56008	3.92105	-12.5195
TCGA-G9-6353-01	51.4	0	4.14755	4.77848	4.69138	5.8903	4.18226	7.24816	5.06993	8.47271	4.1407	-11.5378
TCGA-G9-6354-01	68.8667	0	3.93069	4.00005	7.38676	5.55033	4.08544	8.15948	5.76222	9.56008	4.50244	-11.3036
TCGA-G9-6356-01	47.8	0	3.85861	4.00005	6.85451	6.36462	4.44059	7.24816	5.41223	9.56008	4.05649	-11.8082
TCGA-G9-6361-01	47.1667	0	4.39141	4.41255	6.54053	6.12662	4.13425	7.50443	5.4647	9.56008	4.02504	-11.9136
TCGA-G9-6362-01	27.4	1	3.99062	4.0597	7.38676	4.87443	4.26436	8.15948	5.55289	9.56008	4.42943	-11.2003
TCGA-G9-6363-01	45.9333	0	4.82119	4.49846	6.02328	6.81036	4.50045	7.80949	6.26164	9.56008	4.1407	-12.924
TCGA-G9-6364-01	39.9333	0	4.31893	4.4403	5.17151	6.46263	4.40907	6.42381	5.55289	8.47271	3.8433	-12.0741
TCGA-G9-6367-01	29.1667	1	4.39141	5.02711	3.75182	5.32502	4.58932	6.42381	5.22897	8.47271	4.02504	-12.1549
TCGA-G9-6369-01	40.5	0	4.60778	4.00005	7.57835	5.68859	3.91981	8.55844	5.12505	9.56008	4.23692	-11.0831
TCGA-G9-6370-01	38.5333	0	4.04917	4.87216	4.49354	4.93129	4.30371	5.97966	5.4647	8.00881	4.08784	-11.5416
TCGA-G9-6379-01	59.2667	0	3.93069	4.33053	7.78786	6.07535	5.02675	7.00694	5.15056	8.47271	5.38848	-11.2536
TCGA-G9-6496-01	57.5333	0	3.5947	4.33053	8.01043	4.93129	4.61797	7.80949	5.22897	9.56008	4.4041	-11.2315
TCGA-G9-6498-01	44.7333	1	4.2408	4.22225	7.21764	6.51173	5.06292	6.07511	5.20361	8.47271	4.35855	-11.86
TCGA-G9-6499-01	51.4333	0	4.04917	5.05886	6.6096	5.58435	4.18226	8.55844	5.43872	9.56008	4.28476	-11.7933
TCGA-G9-7521-01	31.4	0	3.69829	4.00005	8.57935	5.03662	4.30371	7.24816	5.55289	9.56008	4.21373	-11.1249
TCGA-G9-7523-01	28.5667	0	4.79084	4.61673	7.21764	7.04959	4.55988	5.06004	5.09726	7.24714	4.1407	-11.5175
TCGA-G9-A9S0-01	14.1	1	3.78615	3.76785	7.21764	5.24604	4.26436	8.55844	6.0184	9.56008	4.28476	-11.3816
TCGA-G9-A9S4-01	30.2	0	4.19611	3.61848	7.57835	5.11681	4.40907	7.80949	5.4647	9.56008	4.42943	-11.1984
TCGA-G9-A9S7-01	21.4333	1	3.69829	4.24809	7.21764	5.29898	5.06292	8.55844	5.886	9.56008	4.83371	-11.9089
TCGA-H9-A6BY-01	3.73333	0	4.14755	3.89501	6.41801	5.65456	4.86168	7.50443	5.04408	9.56008	4.63437	-11.6659
TCGA-HC-7075-01	20.0333	0	4.3586	4.41255	6.85451	5.98003	4.37538	8.55844	6.40506	9.56008	4.05649	-12.3696
TCGA-HC-7078-01	66.1667	0	3.78615	3.61848	8.27538	5.80645	4.50045	8.55844	5.7254	9.56008	4.30766	-11.3153
TCGA-HC-7080-01	29.8	1	4.0982	3.72413	7.38676	4.87443	3.77689	8.55844	4.93339	9.56008	4.47801	-10.3972
TCGA-HC-7209-01	14.6667	0	3.69829	4.27729	6.85451	5.84833	4.44059	8.15948	6.0184	9.56008	4.11377	-11.9617
TCGA-HC-7210-01	28.9333	0	3.78615	4.0597	7.21764	7.04959	4.50045	7.50443	5.55289	9.56008	3.99474	-12.0388
TCGA-HC-7212-01	1.36667	1	4.0982	3.89501	7.0719	5.22014	4.03697	8.15948	5.69119	9.56008	4.52955	-11.1933
TCGA-HC-7213-01	5.66667	1	3.32384	4.27729	7.21764	5.40344	4.26436	7.50443	5.84389	9.56008	4.35855	-11.4867
TCGA-HC-7230-01	33.3667	0	4.04917	4.30552	7.21764	6.02771	3.77689	8.55844	6.16578	9.56008	4.11377	-11.6595
TCGA-HC-7231-01	31.3	0	3.47487	4.30552	6.68615	6.22196	4.37538	8.55844	6.45293	9.56008	4.38073	-12.1144
TCGA-HC-7233-01	45.1667	0	4.19611	4.84166	8.27538	6.36462	4.55988	7.50443	5.886	9.56008	3.6927	-12.4269
TCGA-HC-7736-01	36.7667	0	3.78615	3.81186	6.54053	5.37709	4.22645	7.80949	5.5864	9.56008	4.08784	-11.3922
TCGA-HC-7737-01	36.3333	0	3.69829	4.16827	7.78786	6.46263	4.37538	7.50443	5.84389	9.56008	4.08784	-11.8733
TCGA-HC-7817-01	30.9333	0	3.99062	4.33053	6.47742	5.80645	5.23938	6.59162	5.80198	8.00881	4.1407	-11.9846
TCGA-HC-7819-01	18.1	0	3.93069	3.9292	6.95515	6.17234	3.97908	8.55844	6.55296	9.56008	3.92105	-11.9292
TCGA-HC-7820-01	24.9	0	4.04917	4.24809	6.3093	5.84833	4.52946	8.15948	5.65563	9.56008	3.88204	-12.0499
TCGA-HC-8216-01	22.7333	0	4.04917	4.55546	8.27538	5.49036	4.65036	8.55844	5.5864	9.56008	4.1407	-11.7538
TCGA-HC-8256-01	28.6667	0	3.93069	5.2111	7.57835	6.68208	4.03697	8.55844	5.43872	9.56008	3.79703	-11.9762
TCGA-HC-8262-01	22.6333	0	4.2408	4.33053	5.58162	5.45879	4.03697	8.55844	5.92819	9.56008	4.08784	-11.8683
TCGA-HC-8264-01	1.6	0	4.14755	4.1957	6.02328	6.62313	4.26436	7.00694	5.25444	8.47271	3.95942	-11.5144
TCGA-HC-8266-01	15.7667	0	3.78615	4.61673	7.38676	6.26883	3.91981	7.50443	5.43872	9.56008	4.21373	-11.5411
TCGA-HC-A4ZV-01	0.766667	0	3.78615	3.21202	8.92585	6.56828	4.50045	7.80949	5.22897	9.56008	4.4041	-11.042
TCGA-HC-A6AO-01	17.6667	0	3.78615	4.64935	8.01043	5.42928	5.27617	8.15948	5.62061	9.56008	5.87131	-11.8241
TCGA-HC-A6AP-01	2.36667	0	4.14755	4.14211	8.01043	6.07535	5.23938	7.80949	5.09726	9.56008	4.97118	-11.8246
TCGA-HC-A6AS-01	1.46667	0	3.85861	4.41255	8.57935	6.46263	5.09544	7.24816	5.06993	8.47271	4.80431	-11.3669
TCGA-HC-A6HX-01	1.26667	0	3.78615	4.9344	6.95515	4.6673	5.09544	7.00694	5.01802	8.47271	5.45872	-11.1774
TCGA-HC-A76W-01	7.1	0	3.69829	4.08812	7.78786	4.71829	4.22645	6.78634	4.93339	8.47271	4.1407	-10.3948
TCGA-HC-A76X-01	5	0	4.0982	4.00005	6.6096	6.07535	4.70939	8.55844	5.92819	9.56008	3.95942	-12.1874
TCGA-HC-A8CY-01	9.66667	0	3.78615	4.00005	8.27538	5.49036	4.13425	8.55844	5.84389	9.56008	4.55561	-11.148
TCGA-HC-A9TE-01	7.2	1	3.32384	3.48959	7.57835	5.93614	4.30371	7.24816	5.7254	8.47271	4.66328	-10.691
TCGA-HI-7168-01	83.5	1	4.54724	4.58462	6.3617	5.49036	3.97908	6.78634	5.22897	8.00881	4.02504	-11.0421
TCGA-HI-7170-01	84.0667	0	4.14755	4.1957	7.38676	7.51924	5.20611	6.07511	5.09726	8.00881	4.05649	-11.9597
TCGA-HI-7171-01	7.26667	1	4.04917	4.02931	6.54053	4.87443	4.34293	8.15948	6.06634	9.56008	4.33354	-11.6663
TCGA-J4-8198-01	20.4667	0	4.19611	4.4403	5.22136	7.13907	4.65036	7.80949	5.80198	9.56008	3.63544	-12.898
TCGA-J4-8200-01	40.6	0	4.57801	4.74261	7.38676	6.02771	4.68165	7.50443	5.92819	8.47271	4.1407	-12.0558
TCGA-J4-A67L-01	25.6667	0	3.78615	3.85515	8.27538	6.36462	4.77033	8.15948	5.65563	9.56008	4.63437	-11.6615
TCGA-J4-A67M-01	31.3667	0	3.78615	4.27729	7.21764	5.65456	5.48181	7.00694	5.28048	8.47271	4.80431	-11.6708
TCGA-J4-A6G1-01	25.6333	0	3.69829	5.27159	6.95515	5.61919	5.23938	6.78634	5.15056	8.47271	4.63437	-11.904
TCGA-J4-A83J-01	23.2	0	3.85861	4.4403	8.57935	6.96281	4.30371	8.55844	5.5261	9.56008	4.21373	-11.7047
TCGA-J4-A83L-01	24	0	4.57801	4.38549	5.83847	6.26883	4.8956	7.80949	5.28048	9.56008	3.92105	-12.5033
TCGA-J4-A83N-01	14.4333	1	3.85861	4.02931	7.0719	6.12662	4.65036	8.15948	5.80198	9.56008	3.99474	-12.0024
TCGA-J4-AATV-01	11.9333	1	4.31893	4.38549	5.24955	5.68859	4.37538	6.28939	5.15056	8.00881	4.19018	-11.34
TCGA-J4-AATZ-01	2.63333	1	3.69829	3.5542	7.21764	5.517	4.55988	8.55844	6.50359	9.56008	4.19018	-11.8122
TCGA-J4-AAU2-01	27.5	0	4.19611	3.89501	7.57835	6.74428	4.03697	8.55844	5.06993	9.56008	4.02504	-11.2919
TCGA-J9-A52B-01	1.9	1	3.5947	3.48959	7.38676	5.27155	4.03697	7.00694	5.38538	9.56008	5.53192	-10.5764
TCGA-J9-A52C-01	5.93333	0	3.69829	4.00005	6.68615	5.40344	4.30371	5.812	5.25444	7.60185	4.28476	-10.5806
TCGA-J9-A8CL-01	4.4	1	3.47487	3.67192	8.57935	4.74174	4.44059	7.24816	5.09726	9.56008	4.47801	-10.6496
TCGA-J9-A8CM-01	11.4667	1	4.0982	4.0597	8.01043	5.72521	4.30371	7.24816	5.3337	9.56008	4.19018	-11.4095
TCGA-KC-A4BL-01	6.43333	1	3.99062	4.71158	6.16026	5.76476	4.8956	6.28939	5.30613	8.00881	4.50244	-11.6297
TCGA-KC-A4BN-01	60.5	0	4.51791	5.39915	5.62163	5.49036	4.77033	8.55844	6.0184	9.56008	3.79703	-12.9867
TCGA-KC-A7F5-01	3.03333	0	3.93069	4.14211	7.38676	5.16958	4.03697	8.55844	6.78675	9.56008	4.38073	-11.7549
TCGA-KC-A7F6-01	8.76667	0	3.78615	4.02931	6.47742	5.29898	4.70939	7.80949	5.84389	9.56008	4.1407	-11.9161
TCGA-KC-A7FA-01	19.9333	0	4.2408	4.41255	8.01043	5.93614	3.77689	8.15948	5.28048	9.56008	4.21373	-11.1746
TCGA-KC-A7FD-01	9	0	3.5947	4.41255	7.38676	5.98003	4.70939	8.15948	6.16578	8.47271	4.19018	-11.7038
TCGA-KK-A59V-01	114.667	0	4.04917	3.81186	8.57935	4.62029	4.9282	7.80949	6.11424	8.47271	5.24258	-10.988
TCGA-KK-A59X-01	74.4333	1	3.69829	4.11553	8.92585	4.59728	4.22645	8.15948	5.20361	9.56008	4.50244	-10.6276
TCGA-KK-A59Y-01	65.6	0	3.69829	4.11553	6.54053	5.22014	4.40907	8.55844	6.11424	9.56008	4.74593	-11.6298
TCGA-KK-A59Z-01	87.6	0	4.57801	4.77848	7.57835	5.80645	4.18226	7.24816	5.20361	9.56008	4.02504	-11.8052
TCGA-KK-A6E0-01	31.3667	1	3.78615	4.22225	7.0719	5.65456	4.22645	8.55844	6.16578	9.56008	4.26123	-11.7465
TCGA-KK-A6E3-01	68.5333	0	4.39141	3.9292	8.01043	6.81036	4.9282	6.78634	4.8537	9.56008	4.68927	-11.8165
TCGA-KK-A6E4-01	116.733	0	4.04917	3.76785	7.78786	6.51173	4.65036	8.55844	5.65563	9.56008	4.71843	-11.6707
TCGA-KK-A6E6-01	114.9	0	3.85861	4.11553	6.95515	5.517	4.30371	7.80949	5.3337	9.56008	4.08784	-11.4327
TCGA-KK-A6E8-01	59	0	3.93069	3.89501	7.78786	6.68208	4.34293	8.55844	6.06634	9.56008	4.26123	-11.8421
TCGA-KK-A7AP-01	6.53333	0	3.78615	3.61848	8.27538	4.57299	4.26436	8.15948	6.35828	9.56008	4.66328	-11.1273
TCGA-KK-A7AV-01	27.4	0	3.78615	4.0597	8.57935	5.76476	4.83111	7.24816	5.35988	9.56008	4.58007	-11.5312
TCGA-KK-A7AY-01	37.4667	1	3.32384	3.61848	7.78786	5.40344	4.22645	7.80949	5.80198	9.56008	4.74593	-10.9767
TCGA-KK-A7AZ-01	50.6333	0	3.5947	5.58787	8.01043	4.23964	4.55988	8.15948	5.69119	9.56008	4.60591	-11.6866
TCGA-KK-A7B1-01	35.4333	0	4.04917	4.1957	5.74742	5.55033	4.40907	7.80949	5.38538	9.56008	4.02504	-11.8108
TCGA-KK-A8I6-01	22.2667	0	3.78615	4.49846	7.57835	5.93614	5.02675	8.55844	5.49437	9.56008	4.28476	-12.0421
TCGA-KK-A8I8-01	32.2333	0	4.04917	4.11553	7.21764	6.22196	4.13425	8.15948	5.7254	9.56008	4.26123	-11.6472
TCGA-KK-A8I9-01	31.3333	1	3.47487	4.27729	7.57835	6.22196	4.52946	7.80949	5.4647	8.47271	4.68927	-11.0836
TCGA-KK-A8IA-01	64.3667	0	3.69829	3.81186	7.38676	6.17234	3.91981	8.55844	5.5864	9.56008	4.50244	-11.0811
TCGA-KK-A8IB-01	2.76667	0	3.5947	4.02931	7.21764	5.45879	4.52946	7.80949	5.28048	9.56008	4.35855	-11.3344
TCGA-KK-A8ID-01	70.2333	0	3.47487	3.76785	8.01043	5.19481	3.84854	8.55844	6.55296	9.56008	4.05649	-11.2179
TCGA-KK-A8IG-01	83.5	0	4.14755	4.30552	8.01043	7.36666	4.50045	7.00694	5.17648	9.56008	3.99474	-12.0583
TCGA-KK-A8IH-01	67.1	0	3.47487	4.55546	6.85451	5.84833	3.97908	8.15948	5.69119	9.56008	4.23692	-11.5025
TCGA-KK-A8IJ-01	10.2333	1	3.99062	4.11553	7.57835	6.56828	4.26436	8.55844	4.96404	9.56008	4.21373	-11.3335
TCGA-KK-A8IK-01	68.4	0	4.04917	4.11553	8.27538	4.6673	3.77689	8.55844	7.00646	9.56008	4.30766	-11.479
TCGA-KK-A8IL-01	20.9333	0	3.69829	4.64935	8.27538	5.65456	4.55988	7.50443	5.55289	8.47271	4.21373	-11.2551
TCGA-KK-A8IM-01	63.8333	0	4.04917	4.80849	7.38676	6.17234	4.08544	7.50443	5.5261	9.56008	3.95942	-11.8825
TCGA-M7-A71Y-01	16.4333	0	3.99062	5.58787	5.79297	5.27155	5.27617	7.24816	5.17648	8.47271	4.30766	-12.2602
TCGA-M7-A721-01	13.3333	0	3.93069	4.4403	7.57835	6.22196	4.80034	7.50443	5.65563	9.56008	4.23692	-12.1715
TCGA-M7-A722-01	18.6333	1	3.69829	4.00005	8.01043	5.42928	4.40907	8.55844	6.35828	9.56008	5.18829	-11.4547
TCGA-M7-A725-01	19.1	0	3.5947	4.64935	7.78786	5.09145	4.18226	8.55844	6.11424	9.56008	4.11377	-11.5966
TCGA-TP-A8TT-01	17.5333	0	3.99062	4.74261	7.38676	6.62313	4.70939	7.50443	6.06634	9.56008	3.8433	-12.6814
TCGA-V1-A8MF-01	48.3	0	4.04917	4.9344	7.57835	5.98003	4.95881	7.50443	5.69119	9.56008	3.99474	-12.5227
TCGA-V1-A8MK-01	16.9333	0	4.42549	4.90241	5.50403	5.37709	5.13192	7.50443	5.20361	9.56008	3.8433	-12.6539
TCGA-V1-A8MU-01	46.6333	1	3.99062	4.61673	7.21764	6.46263	4.44059	6.42381	5.17648	8.47271	4.19018	-11.5093
TCGA-V1-A8WL-01	64.9333	0	4.31893	4.30552	7.21764	7.24443	4.8956	7.50443	5.28048	9.56008	3.95942	-12.4703
TCGA-V1-A8WN-01	30.8	0	4.54724	5.54688	5.79297	5.61919	3.97908	7.50443	5.7254	8.47271	3.566	-12.0458
TCGA-V1-A8WV-01	22.8667	0	3.99062	4.64935	8.01043	5.517	4.18226	6.78634	5.28048	8.47271	4.50244	-10.9451
TCGA-V1-A8WW-01	3.5	1	3.78615	3.85515	7.21764	4.90081	4.03697	8.15948	6.0184	9.56008	4.45342	-11.1744
TCGA-V1-A8X3-01	6.73333	0	4.45736	4.46787	6.47742	7.24443	4.50045	7.50443	4.96404	9.56008	3.92105	-12.2582
TCGA-V1-A9OH-01	80.1	0	3.93069	4.30552	6.95515	6.36462	4.58932	7.24816	5.01802	9.56008	4.19018	-11.8025
TCGA-V1-A9OQ-01	12.3667	0	4.14755	4.00005	7.0719	6.51173	4.40907	7.80949	5.69119	9.56008	4.26123	-11.9222
TCGA-V1-A9OY-01	35.5667	0	3.69829	4.41255	6.41801	6.36462	4.99115	7.80949	5.3337	9.56008	3.95942	-12.2916
TCGA-V1-A9Z8-01	27.5667	0	4.0982	3.89501	6.95515	7.04959	4.26436	7.00694	5.04408	8.00881	4.19018	-10.9884
TCGA-V1-A9ZI-01	2.86667	1	3.5947	4.74261	8.92585	4.87443	4.37538	7.24816	5.15056	9.56008	4.38073	-11.1064
TCGA-V1-A9ZR-01	5.9	1	4.19611	4.00005	8.27538	6.12662	4.30371	6.42381	5.20361	6.94915	4.28476	-10.3079
TCGA-VN-A88I-01	8.96667	0	4.14755	4.33053	6.68615	6.81036	4.37538	4.75399	4.82583	6.94915	4.26123	-10.8385
TCGA-VN-A88K-01	25.8667	0	3.5947	4.16827	7.21764	5.42928	4.40907	7.80949	5.7254	9.56008	4.52955	-11.4947
TCGA-VN-A88L-01	24.8667	0	4.3586	4.11553	6.95515	6.31809	3.91981	7.50443	5.7254	9.56008	4.16589	-11.7337
TCGA-VN-A88M-01	6.3	0	3.85861	4.52786	7.38676	5.84833	4.13425	8.55844	6.26164	9.56008	3.99474	-11.9431
TCGA-VN-A88O-01	16.0333	0	3.99062	4.4403	7.57835	6.68208	3.91981	8.55844	5.12505	9.56008	4.05649	-11.3811
TCGA-VN-A88R-01	17.0667	1	3.69829	4.3569	8.57935	4.3204	4.22645	8.55844	5.22897	9.56008	4.66328	-10.6438
TCGA-VP-A872-01	121.033	0	3.32384	4.11553	6.41801	5.76476	4.73863	7.50443	5.17648	9.56008	4.55561	-11.5547
TCGA-VP-A875-01	76.9667	0	3.85861	4.38549	7.0719	4.55058	4.34293	8.15948	6.45293	9.56008	4.05649	-11.862
TCGA-VP-A876-01	111.1	0	4.19611	4.16827	6.68615	5.68859	4.37538	8.55844	6.50359	9.56008	4.02504	-12.233
TCGA-VP-A878-01	3.26667	1	3.85861	4.61673	7.57835	5.61919	4.52946	7.50443	5.4647	9.56008	4.02504	-11.8351
TCGA-VP-A879-01	24.2667	0	4.45736	4.46787	5.0216	5.01091	4.55988	6.78634	5.3337	8.47271	3.95942	-11.7033
TCGA-VP-A87B-01	82.4333	1	3.5947	3.61848	8.27538	4.71829	4.03697	8.55844	4.90687	9.56008	4.08784	-10.296
TCGA-VP-A87E-01	67.9	0	4.27914	4.71158	6.3093	6.07535	4.52946	7.24816	5.5864	9.56008	4.58007	-12.2499
TCGA-VP-A87H-01	22.1	0	3.69829	4.9344	7.38676	5.29898	4.52946	8.55844	5.28048	9.56008	3.95942	-11.6858
TCGA-VP-A87J-01	59.1333	0	3.93069	5.71262	8.27538	6.02771	3.84854	8.55844	5.92819	9.56008	4.21373	-11.9465
TCGA-X4-A8KS-01	32.6333	0	4.04917	4.33053	6.54053	5.45879	4.61797	7.80949	5.7254	8.47271	4.26123	-11.5116
TCGA-XJ-A83F-01	37.5667	0	4.04917	3.85515	6.95515	6.31809	4.30371	8.55844	5.76222	9.56008	4.28476	-11.695
TCGA-XJ-A83G-01	48.7	0	3.93069	4.77848	7.21764	5.61919	4.26436	8.55844	5.38538	9.56008	4.4041	-11.5697
TCGA-XJ-A9DI-01	48.7	0	3.5947	3.85515	6.76904	4.57299	4.9282	5.812	5.35988	7.24714	4.23692	-10.5981
TCGA-XJ-A9DK-01	9.16667	0	4.42549	5.46763	6.02328	5.80645	4.34293	7.24816	5.69119	8.00881	3.88204	-11.9682
TCGA-XJ-A9DQ-01	3.03333	0	4.14755	5.2111	5.40275	5.517	4.50045	7.50443	5.38538	9.56008	4.08784	-12.3646
TCGA-XK-AAIR-01	32.4	0	4.14755	4.61673	5.97851	6.88267	4.70939	7.50443	5.20361	9.56008	4.05649	-12.4441
TCGA-XK-AAIV-01	37.7667	0	3.69829	4.0597	9.73804	4.95679	4.34293	7.50443	5.5261	8.47271	4.58007	-10.3885
TCGA-XK-AAIW-01	14.2333	1	4.04917	3.41124	8.27538	4.20948	3.77689	8.15948	4.72477	9.56008	5.05251	-9.75963
TCGA-XK-AAJR-01	4.36667	1	4.14755	4.0597	6.41801	5.40344	4.03697	8.55844	5.69119	9.56008	4.23692	-11.4427
TCGA-XK-AAJT-01	47.8	0	4.04917	4.49846	7.21764	6.51173	4.44059	6.78634	5.22897	9.56008	4.1407	-11.9774
TCGA-XK-AAJU-01	52.5333	0	4.27914	4.87216	4.56464	5.29898	4.61797	7.50443	5.28048	8.00881	4.16589	-11.6479
TCGA-XQ-A8TA-01	4.86667	1	3.93069	4.0597	8.27538	4.0352	3.84854	8.55844	5.09726	9.56008	7.07993	-9.69077
TCGA-XQ-A8TB-01	25.6667	0	4.14755	4.00005	7.0719	5.93614	4.22645	7.80949	5.65563	9.56008	4.02504	-11.6874
TCGA-Y6-A8TL-01	33.0667	0	4.45736	4.22225	5.66172	5.11681	4.52946	8.55844	5.62061	9.56008	3.95942	-11.9875
TCGA-YL-A8HJ-01	53.7	0	4.19611	4.22225	6.95515	6.46263	4.47098	6.42381	5.17648	8.00881	4.05649	-11.2903
TCGA-YL-A8HK-01	45.8667	1	3.93069	4.27729	6.20839	5.49036	4.37538	7.00694	5.38538	8.00881	4.02504	-11.0936
TCGA-YL-A8HM-01	49.1	1	3.5947	6.70458	8.57935	4.6933	3.91981	8.55844	4.90687	9.56008	4.47801	-11.3262
TCGA-YL-A8HO-01	35.6	1	4.54724	4.22225	9.73804	8.11622	4.13425	6.28939	5.15056	8.47271	4.1407	-11.3746
TCGA-YL-A8S8-01	22.6333	1	3.78615	3.9292	7.57835	5.16958	4.37538	7.80949	4.93339	9.56008	3.95942	-11.029
TCGA-YL-A8SB-01	46.1333	1	4.63675	4.22225	7.57835	7.51924	4.08544	7.50443	5.41223	9.56008	3.92105	-12.077
TCGA-YL-A8SH-01	29.1667	0	3.99062	3.9292	6.76904	5.517	4.08544	7.50443	5.41223	9.56008	4.26123	-11.3039
TCGA-YL-A8SJ-01	25.0667	1	3.5947	4.52786	7.0719	6.68208	4.30371	7.00694	5.15056	8.00881	4.02504	-11.111
TCGA-YL-A8SK-01	46.9333	0	3.99062	4.9344	5.62163	5.80645	5.34354	6.28939	5.04408	8.00881	4.19018	-12.0426
TCGA-YL-A8SO-01	115.967	0	3.78615	4.24809	7.38676	4.93129	4.26436	7.24816	5.04408	9.56008	4.38073	-11.0636
TCGA-YL-A8SQ-01	10.9667	1	4.54724	4.11553	7.78786	7.36666	4.50045	8.55844	5.06993	9.56008	4.05649	-11.9138
TCGA-YL-A8SR-01	9.1	0	4.19611	3.9292	6.85451	6.17234	4.03697	8.15948	5.5261	9.56008	4.23692	-11.4887
TCGA-YL-A9WJ-01	49.2	1	4.04917	3.89501	7.38676	5.24604	4.08544	7.24816	5.3337	9.56008	4.16589	-11.1541
TCGA-YL-A9WK-01	33.6333	1	3.99062	4.38549	7.78786	7.24443	3.31976	7.50443	5.20361	9.56008	4.05649	-11.2066
TCGA-YL-A9WL-01	24.6667	1	3.47487	3.85515	6.95515	4.82154	4.03697	8.15948	6.11424	9.56008	5.16113	-10.9936
TCGA-ZG-A8QW-01	3.13333	0	3.69829	3.89501	8.01043	4.57299	4.70939	7.24816	5.17648	9.56008	4.21373	-11.1223
TCGA-ZG-A8QX-01	14.7333	0	4.39141	4.41255	7.78786	5.68859	4.55988	7.50443	5.5261	9.56008	4.47801	-11.8408
TCGA-ZG-A8QY-01	1.13333	1	4.27914	3.81186	6.95515	6.62313	3.4691	7.24816	5.15056	9.56008	4.16589	-11.0878
TCGA-ZG-A9L0-01	11.8333	0	3.85861	4.14211	8.01043	5.517	4.13425	7.80949	5.35988	8.47271	4.08784	-10.7115
TCGA-ZG-A9L5-01	28.4667	1	3.47487	3.48959	8.57935	5.93614	3.84854	7.80949	4.98968	9.56008	4.66328	-10.3326
TCGA-ZG-A9L9-01	1.7	1	3.47487	3.76785	8.01043	5.27155	3.97908	6.42381	5.22897	8.00881	4.35855	-10.0778
TCGA-ZG-A9LU-01	1.33333	1	3.93069	4.87216	7.38676	4.48051	4.70939	6.42381	5.28048	8.47271	4.74593	-11.1755
TCGA-ZG-A9LY-01	12.3333	0	3.93069	4.52786	7.38676	5.24604	4.70939	7.24816	5.55289	9.56008	4.02504	-11.9421
TCGA-ZG-A9MC-01	14.2667	1	3.32384	3.5542	8.27538	5.03662	4.55988	5.32179	5.17648	7.24714	4.4041	-9.96858

## Sheet: supplymeary 4
ID	futime	fustat	ANGPT1	AOX1	APOE	C7	CLIC6	CREB3L4	MBNL2	SPDEF	ST6GALNAC4	riskscore
GSM1817812	20.0219	0	4.20615	5.40343	5.82289	5.66015	5.02271	8.30122	6.98196	9.8958	4.31755	-13.6409
GSM3263728	106	0	3.62508	5.10183	5.89647	8.06309	5.73592	6.78738	5.99051	8.70527	4.05018	-13.5942
GSM3263903	101	0	3.96117	5.57336	6.13256	5.13683	6.03414	7.40079	5.85409	8.82752	3.70484	-13.3053
PCA0201	4.11	1	4.05514	4.09112	8.86814	6.07572	7.17472	8.60469	5.72044	9.49294	5.14187	-13.1413
GSM1817784	33.8959	0	4.46802	5.55668	5.75948	5.37945	4.94218	8.40945	5.53862	9.8958	3.6022	-13.061
TCGA-EJ-5508-01	65.5	0	3.93069	5.11835	5.2797	5.98003	4.70939	7.50443	5.92819	9.56008	3.566	-12.9423
PCA0086	60.85	0	4.05514	5.24591	6.04288	5.44269	4.81695	7.80295	6.35991	9.30386	3.67007	-12.916
TCGA-J4-A6M7-01	17.0667	0	4.66951	4.16827	6.20839	6.88267	5.06292	8.15948	5.80198	9.56008	3.88204	-12.9057
GSM1817937	47.1452	0	4.42664	4.93494	5.91078	7.80697	4.35845	8.67891	5.73136	9.55809	3.72352	-12.9013
GSM3263781	92	0	3.85503	3.90313	7.61475	6.22228	5.36514	8.36951	6.6433	9.83125	4.15216	-12.8815
GSM1817977	47.6055	1	5.41906	5.21848	8.20891	7.2762	4.13751	6.09698	5.77782	9.55809	4.02089	-12.8798
GSM1817953	83.8356	0	4.03872	5.09804	7.17815	6.75362	5.2481	8.15472	5.53988	9.55809	4.19647	-12.8497
TCGA-G9-6336-01	68.9333	0	3.78615	6.46495	5.79297	5.65456	4.77033	7.80949	5.3337	9.56008	4.23692	-12.8419
TCGA-FC-A66V-01	17.4667	0	4.04917	6.2971	6.41801	5.58435	5.65006	7.50443	5.5261	8.47271	5.16113	-12.7712
GSM3263736	105	0	4.14222	3.95813	9.19447	6.07087	4.188	7.48783	6.22632	12.4947	5.06284	-12.7679
GSM3263727	113	0	4.22139	4.35076	5.89647	7.83559	4.49553	7.56676	6.17873	8.94941	3.7598	-12.7661
TCGA-HC-8260-01	22.8667	0	3.78615	5.11835	5.66172	6.02771	4.8956	7.80949	5.69119	9.56008	3.88204	-12.7621
GSM1817808	21.2055	0	3.56943	4.84553	7.27897	6.99558	4.42893	8.40945	6.69142	9.55582	3.88348	-12.7565
TCGA-G9-6494-01	48.0667	1	4.3586	4.16827	7.21764	8.11622	4.8956	8.15948	5.69119	9.56008	4.16589	-12.7549
GSM1817829	10.5863	0	4.09718	4.22321	7.27897	7.41657	3.94393	8.19469	7.12944	9.8958	4.31755	-12.7349
GSM3263759	24	1	4.18023	5.81054	7.46146	6.22228	5.14163	8.36951	5.89621	8.58151	3.88786	-12.7327
TCGA-EJ-5497-01	13.5	0	4.51791	4.74261	5.17151	7.13907	3.97908	7.80949	5.92819	9.56008	3.6927	-12.7188
TCGA-EJ-7788-01	28.6333	0	4.14755	4.3569	6.85451	7.69629	4.55988	7.80949	5.97428	9.56008	3.95942	-12.7163
TCGA-H9-7775-01	6.16667	0	4.42549	4.24809	7.0719	7.24443	5.09544	7.80949	5.4647	9.56008	3.95942	-12.7
GSM1817971	84.2959	0	4.29069	5.09804	3.77838	6.25176	4.07948	7.93186	5.73136	9.55809	3.80238	-12.6982
GSM3263717	63	1	4.0521	5.18339	6.81897	5.64722	5.06643	7.40079	6.03479	8.94941	3.7598	-12.6903
GSM3263813	90	0	4.34543	5.22593	5.81726	5.98466	4.63057	8.79345	5.76465	10.0964	5.06284	-12.6702
PCA0014	76.45	0	3.87757	5.04214	5.81385	6.47858	4.38133	8.24216	5.78667	9.8755	3.86962	-12.6567
TCGA-M7-A720-01	12.8	0	4.19611	6.06854	5.17151	5.517	4.95881	6.59162	5.35988	8.47271	4.08784	-12.655
GSM3263897	70	0	4.58993	4.70326	4.57119	6.29725	4.98839	6.43134	5.80747	8.02104	3.70484	-12.6526
GSM3263821	82	0	4.76546	5.22593	6.13256	5.56119	4.23694	8.22116	5.99051	9.83125	4.05018	-12.6525
TCGA-EJ-5515-01	61.0667	0	4.85231	5.54688	4.31512	5.16958	4.70939	7.00694	5.5261	8.47271	3.74967	-12.6191
GSM1817755	52.7014	0	4.31555	4.32797	7.27897	6.28532	4.46968	8.65355	6.62149	9.8958	4.23622	-12.6162
TCGA-EJ-5530-01	61.0667	0	4.3586	4.33053	6.41801	6.74428	4.68165	8.15948	5.886	9.56008	3.8433	-12.6144
GSM1817952	62.3342	0	4.20478	4.42905	6.65206	5.77805	5.31516	6.90645	5.40741	9.55809	4.05398	-12.5755
TCGA-G9-6384-01	25.5	0	4.27914	5.11835	5.146	6.02771	4.13425	7.24816	5.7254	9.56008	3.6927	-12.5742
PCA0147	45.73	0	3.87757	5.34168	5.08906	5.44269	4.7067	7.57007	5.57392	9.30386	3.69659	-12.5725
GSM1817951	92.4822	0	3.74197	4.32971	5.39925	6.0337	5.00684	7.93186	5.83024	9.55809	4.08862	-12.5581
GSM3263750	108	0	5.00261	4.84541	6.94428	6.36448	4.49553	8.93457	5.49815	10.0964	4.35147	-12.5569
GSM1817912	24.1644	1	4.07925	4.24782	7.17815	7.13432	5.2481	6.48745	5.0562	9.55809	4.02089	-12.5563
PCA0001	18.5	1	4.55489	4.06338	5.85843	7.51405	4.81695	7.06919	5.60273	8.79578	3.79913	-12.5531
TCGA-EJ-5526-01	17.9	1	4.04917	4.74261	6.25529	6.46263	4.47098	7.24816	5.69119	9.56008	3.566	-12.5484
TCGA-HC-8265-01	16.1	0	4.27914	4.33053	4.71658	6.31809	4.77033	6.78634	6.0184	8.47271	3.63544	-12.5451
TCGA-HC-7747-01	24.9333	0	3.93069	5.85748	7.38676	5.58435	4.65036	7.80949	5.80198	9.56008	4.28476	-12.545
GSM1817921	34.0603	1	4.16025	5.50924	5.91078	5.52553	4.30817	8.9856	6.22566	9.55809	4.3211	-12.5363
TCGA-EJ-7331-01	6.3	0	4.14755	4.77848	6.3093	7.51924	4.18226	7.50443	5.49437	9.56008	3.566	-12.5321
TCGA-CH-5766-01	1.03333	0	3.69829	4.67868	7.0719	6.26883	4.73863	8.55844	6.35828	9.56008	4.16589	-12.5291
TCGA-EJ-5516-01	62.9667	0	4.88323	4.41255	6.07033	5.55033	4.37538	7.24816	6.0184	9.56008	3.6927	-12.521
TCGA-J4-A67T-01	6.1	0	4.04917	5.2111	5.5418	5.42928	4.61797	8.15948	5.7254	9.56008	3.99474	-12.5114
GSM1133137	7.23333	1	4.13728	6.10623	6.10042	5.79456	4.48234	7.75028	5.99954	8.49314	4.13098	-12.4972
TCGA-G9-7509-01	53.6667	0	4.14755	5.05886	5.58162	5.72521	4.68165	8.15948	5.43872	9.56008	3.74967	-12.4966
TCGA-HC-7748-01	26.4	0	4.14755	5.11835	6.41801	6.74428	4.03697	7.80949	5.84389	9.56008	3.63544	-12.4966
TCGA-J4-A6G3-01	20.6	1	3.69829	4.49846	6.07033	5.8903	5.13192	7.24816	5.55289	9.56008	4.05649	-12.4931
TCGA-EJ-5504-01	2.56667	1	4.04917	4.33053	6.68615	6.81036	4.50045	7.00694	5.84389	9.56008	3.74967	-12.4893
TCGA-HC-7750-01	17.4	0	4.66951	4.87216	5.74742	5.68859	4.58932	6.59162	5.3337	9.56008	4.08784	-12.4866
TCGA-G9-7522-01	35.9333	0	4.51791	5.27159	6.3093	6.41224	4.13425	7.24816	5.55289	9.56008	3.95942	-12.4863
TCGA-EJ-7797-01	32.7667	0	3.69829	4.61673	5.30515	5.40344	4.99115	7.80949	5.7254	9.56008	4.02504	-12.4759
PCA0020	56.94	0	3.87757	5.13849	6.25945	6.47858	4.28991	7.77553	5.85005	9.59283	4.08904	-12.4719
GSM3263889	68	1	4.00381	4.19607	7.06881	5.98466	4.85658	7.65804	6.39025	9.46961	4.25126	-12.4677
PCA0105	23	0	4.21213	4.59744	5.81385	5.97754	4.81695	7.42899	5.81948	9.07909	3.94093	-12.4597
TCGA-CH-5748-01	1.03333	0	4.14755	4.27729	5.88744	5.76476	4.52946	8.55844	6.35828	9.56008	3.88204	-12.4567
TCGA-V1-A9OT-01	9.73333	1	3.5947	4.55546	5.83847	5.80645	4.9282	8.15948	5.97428	9.56008	4.23692	-12.4559
TCGA-KC-A4BV-01	44.2667	1	4.51791	3.76785	7.78786	7.69629	4.80034	7.80949	5.76222	9.56008	4.19018	-12.4496
PCA0104	43.47	0	3.63405	5.13849	5.9529	6.3377	4.51602	7.15516	6.35991	8.38462	3.72447	-12.4324
TCGA-YL-A9WX-01	50.2	1	3.78615	5.30301	5.46905	5.93614	5.16634	7.50443	5.5261	8.47271	4.11377	-12.431
TCGA-FC-A5OB-01	22.6667	0	3.99062	6.46495	6.85451	4.79382	3.91981	8.55844	6.78675	9.56008	5.18829	-12.4286
TCGA-G9-6378-01	38.5	0	4.88323	4.1957	6.47742	6.96281	4.58932	6.59162	5.09726	9.56008	3.8433	-12.4271
GSM3263876	79	0	4.51491	4.59992	5.30114	6.91879	4.188	7.75847	6.28012	8.58151	3.93931	-12.4248
PCA0015	22.7	0	5.47703	5.16562	4.79673	7.51405	4.13763	6.07542	5.48426	7.33439	3.40834	-12.4227
TCGA-CH-5739-01	22.3667	0	4.39141	4.52786	6.6096	6.68208	4.13425	7.50443	6.0184	9.56008	3.8433	-12.421
TCGA-EJ-A7NH-01	15.8	0	4.0982	5.39915	5.7055	6.02771	4.52946	8.15948	5.25444	9.56008	4.02504	-12.4193
TCGA-V1-A9OX-01	37.8	0	3.99062	4.84166	7.78786	6.22196	5.30999	7.80949	5.28048	9.56008	4.33354	-12.4188
TCGA-HC-7211-01	40.7	0	3.78615	5.33401	6.54053	5.49036	4.77033	8.55844	5.886	9.56008	4.4041	-12.4175
TCGA-EJ-A8FP-01	3.9	1	4.3586	4.96692	6.07033	5.93614	4.47098	7.00694	5.43872	9.56008	3.99474	-12.4123
TCGA-G9-6365-01	45.4333	0	4.39141	4.24809	5.7055	6.02771	4.80034	6.42381	5.22897	9.56008	3.92105	-12.3892
GSM1817917	18.3123	1	4.20478	3.9149	5.91078	5.94183	5.00684	8.40439	5.92424	9.55809	4.28213	-12.3867
GSM3263812	12	0	4.14222	4.89026	8.12833	5.72883	4.39679	7.56676	6.39025	9.62598	4.05018	-12.3852
GSM1817947	94.5863	0	4.29069	4.37484	7.80334	7.2762	5.05478	7.17569	5.0562	9.55809	4.19647	-12.3815
GSM3263815	84	0	3.96117	4.5014	6.31048	5.90305	4.67459	8.36951	5.76465	9.83125	3.99757	-12.3702
PCA0007	98.6	0	3.97327	5.21724	5.85843	5.74686	4.23937	8.24216	5.72044	9.8755	4.22062	-12.3522
GSM1817738	58.2247	0	4.13417	5.15982	7.05675	5.90789	4.2805	8.83873	5.671	9.8958	3.6022	-12.3411
TCGA-EJ-5494-01	49.2333	0	3.93069	4.52786	7.57835	7.04959	4.47098	7.50443	5.84389	9.56008	4.05649	-12.335
GSM1133164	43.5	0	3.94885	4.03972	6.7166	6.4211	4.60537	8.95866	5.86887	10.1716	4.13098	-12.3287
GSM3263841	51	1	4.69707	4.19607	7.46146	5.90305	4.98839	8.22116	5.94419	9.62598	4.85825	-12.3237
TCGA-CH-5740-01	1.03333	0	4.04917	3.81186	6.25529	5.80645	4.37538	8.55844	6.85319	9.56008	4.08784	-12.3064
PCA0206	1.61	1	4.05514	3.96127	8.74037	5.52694	4.93201	8.47789	6.60005	10.1898	4.91299	-12.2872
TCGA-EJ-5496-01	19.8333	0	4.04917	4.71158	5.19667	6.17234	4.13425	8.15948	5.76222	9.56008	3.79703	-12.2864
TCGA-G9-6339-01	54.4667	1	3.78615	4.9344	6.3617	5.68859	4.80034	8.15948	5.80198	9.56008	4.71843	-12.2742
TCGA-VN-A88P-01	42	0	3.85861	4.3569	7.21764	7.04959	4.95881	7.50443	5.17648	9.56008	4.08784	-12.271
GSM3263721	91	1	4.14222	4.97477	7.32214	5.98466	4.58634	7.97164	5.80747	9.33448	3.99757	-12.2691
PCA0095	51.58	0	4.77765	4.48246	5.68205	6.19764	4.28991	7.42899	5.81948	9.00049	3.91474	-12.264
GSM3263755	38	0	4.96883	5.01549	5.97754	6.36448	5.06643	5.6717	5.14982	7.84682	4.35147	-12.2601
GSM1817822	9.92877	0	4.50237	4.15355	7.9913	7.23626	4.55643	8.30122	5.53862	9.8958	4.27653	-12.2584
GSM3263771	99	0	4.22139	4.80256	6.94428	5.98466	4.5455	6.96418	5.01166	10.0964	4.05018	-12.2525
PCA0090	48.43	0	4.96335	4.62487	5.72868	6.07572	4.23937	7.2239	5.78667	8.91851	4.01575	-12.2449
TCGA-2A-AAYO-01	42.4	0	4.14755	4.1957	7.78786	6.88267	4.8956	7.50443	5.4647	9.56008	4.21373	-12.2427
TCGA-KK-A8IC-01	35.3333	1	3.69829	4.71158	6.07033	5.84833	4.58932	6.42381	5.5261	9.56008	4.16589	-12.2406
GSM1817944	23.7041	1	4.42664	4.15969	5.18871	6.14363	5.00684	7.41612	6.17515	8.36179	4.96922	-12.2383
TCGA-EJ-5531-01	42.4333	0	3.99062	4.55546	6.3617	6.07535	4.70939	7.50443	5.4647	9.56008	4.1407	-12.2316
TCGA-EJ-A65G-01	22.2	0	4.45736	4.33053	6.85451	5.72521	4.61797	8.55844	5.97428	9.56008	4.08784	-12.2315
GSM1817981	42.4767	1	4.20478	5.21848	6.65206	6.49932	4.41642	8.67891	5.19753	9.55809	3.94985	-12.2248
TCGA-VN-A943-01	16.5333	0	4.31893	3.41124	6.68615	6.41224	4.26436	8.15948	6.78675	9.56008	4.21373	-12.2129
TCGA-HC-8259-01	30.8	0	4.57801	4.55546	6.76904	5.84833	4.44059	8.55844	5.84389	9.56008	4.08784	-12.2128
TCGA-EJ-5514-01	60.9667	0	4.14755	3.96468	7.57835	6.68208	3.77689	6.78634	6.78675	9.56008	3.8433	-12.2123
TCGA-CH-5765-01	23.3333	0	3.99062	4.1957	5.43654	6.26883	4.13425	8.55844	6.11424	9.56008	3.74967	-12.2091
TCGA-CH-5750-01	13.2	0	4.14755	4.08812	7.38676	7.24443	4.18226	8.55844	6.30876	9.56008	4.23692	-12.205
TCGA-HC-8213-01	19.6333	0	4.42549	3.9292	7.21764	6.17234	3.91981	8.55844	7.00646	9.56008	4.05649	-12.1968
TCGA-CH-5753-01	1.03333	0	4.3586	3.85515	7.78786	5.98003	4.55988	8.15948	6.50359	9.56008	4.23692	-12.1832
TCGA-HC-7818-01	31.2667	0	4.60778	4.84166	5.43654	6.31809	3.97908	7.80949	5.4647	9.56008	4.21373	-12.1785
PCA0035	77.8	0	3.44158	4.06338	6.82785	6.62702	4.28991	7.64023	6.29308	9.71967	4.06635	-12.1759
TCGA-EJ-7783-01	26.2333	0	4.04917	4.77848	5.19667	5.45879	4.9282	7.24816	5.55289	8.47271	3.74967	-12.1698
TCGA-HC-A8D1-01	19.1	0	3.69829	4.99677	7.0719	6.56828	4.30371	7.50443	5.55289	9.56008	3.95942	-12.1661
TCGA-HC-A8D0-01	25.8333	0	3.99062	4.74261	6.41801	7.13907	4.70939	7.00694	5.4647	8.47271	4.02504	-12.1607
TCGA-EJ-A46D-01	20.8667	0	4.14755	4.71158	5.7055	5.42928	4.58932	7.80949	5.43872	9.56008	4.08784	-12.1569
GSM1817967	77.2603	0	4.20478	4.87553	6.16332	7.13432	4.64333	7.17569	6.22566	7.87909	5.03132	-12.155
GSM1817910	10.126	1	4.03872	3.9149	4.14677	4.76976	4.47222	7.66775	6.22566	9.55809	4.3211	-12.1474
GSM3263814	89	0	4.62707	4.5014	7.06881	7.31748	4.39679	6.8454	5.45392	9.08379	4.55595	-12.1454
TCGA-CH-5762-01	44.6333	0	4.4881	4.46787	5.36948	5.517	4.68165	7.24816	5.886	8.47271	3.8433	-12.1445
TCGA-EJ-7327-01	30.7667	0	4.14755	4.80849	6.6096	6.74428	3.84854	7.50443	5.69119	9.56008	3.74967	-12.1402
TCGA-EJ-5505-01	30.7333	0	4.39141	5.05886	6.76904	5.24604	4.44059	8.15948	5.4647	9.56008	3.6927	-12.1387
GSM3263798	94	0	3.80948	4.84541	6.70481	7.49759	4.49553	8.50863	5.45392	8.82752	3.7598	-12.1312
GSM1817800	26.3342	0	4.09718	4.32797	7.16696	6.18031	4.35673	8.30122	5.71784	9.8958	3.79538	-12.1299
TCGA-G9-6371-01	40.8667	0	4.2408	4.11553	6.6096	5.98003	4.58932	7.80949	5.76222	9.56008	4.05649	-12.1298
GSM3263899	70	0	3.62508	4.59992	6.94428	6.36448	4.5455	7.97164	5.72127	9.62598	4.25126	-12.1218
GSM3263670	106	0	4.34543	4.84541	7.20166	6.50659	4.85658	6.38592	5.72127	7.84682	3.70484	-12.1144
GSM1817936	96.8548	0	4.00047	4.98225	8.61799	6.75362	4.07948	6.90645	5.83024	9.55809	4.02089	-12.1067
GSM3263801	78	1	4.47219	4.80256	6.31048	5.81191	4.44868	6.73604	5.58928	8.94941	4.1063	-12.1046
GSM1817993	38.0055	1	3.79195	4.15969	7.48596	6.49932	4.5786	7.66775	5.83024	9.55809	3.91651	-12.101
PCA0082	58.97	0	3.97327	4.23752	7.04169	6.3377	4.23937	7.57007	5.95424	9.71967	4.01575	-12.0997
GSM3263866	80	0	4.0957	4.44993	7.32214	6.22228	4.80806	9.09015	5.67473	9.33448	3.93931	-12.095
GSM3263709	107	0	5.85192	4.08627	6.70481	6.57655	4.39679	7.97164	5.27784	9.33448	4.60364	-12.0909
TCGA-V1-A9ZG-01	50.5667	0	3.78615	4.74261	8.27538	7.51924	4.83111	6.42381	5.5864	8.47271	4.23692	-12.0872
GSM3263767	100	0	4.66039	4.55021	5.66812	6.91879	4.35098	6.24266	5.54239	8.1177	3.82346	-12.0799
TCGA-EJ-A46I-01	22.2667	0	4.2408	4.55546	5.12177	5.49036	4.50045	8.15948	5.3337	9.56008	4.05649	-12.0791
GSM1817797	15.2877	0	4.17032	3.98819	5.98619	5.98852	4.31943	7.50976	5.95683	9.55582	4.14913	-12.0734
TCGA-YL-A9WI-01	54.1	0	3.85861	4.27729	7.21764	6.62313	4.52946	8.55844	5.76222	9.56008	3.99474	-12.0698
PCA0068	45.54	0	3.7631	4.23752	6.91256	8.04123	4.13763	7.70672	5.42082	9.59283	4.06635	-12.0671
GSM1817958	84.1973	0	4.37855	4.82114	6.90264	6.14363	4.30817	8.15472	5.53988	9.55809	4.28213	-12.0653
TCGA-EJ-5499-01	47.1667	0	4.19611	4.0597	5.5418	5.49036	4.47098	7.50443	5.69119	9.56008	3.92105	-12.0635
PCA0120	62.65	0	3.87757	5.01855	7.14493	5.74686	3.99838	8.09798	6.23568	9.59283	4.19896	-12.0609
GSM1817924	100.274	0	3.7165	4.56473	6.42839	6.14363	4.41642	9.70593	6.12126	9.55809	4.36204	-12.0568
GSM1817935	77.6219	0	3.97349	3.8845	7.17815	5.71522	4.76355	6.90645	5.73136	9.55809	3.80238	-12.0536
GSM1817739	58.5863	0	4.02164	4.50049	6.32856	6.53767	4.31943	6.62831	5.671	8.97265	3.93116	-12.0533
GSM1817946	95.9014	0	4.16025	4.12429	6.90264	6.0337	4.52534	8.15472	5.83024	9.55809	4.02089	-12.0504
TCGA-V1-A9O9-01	95.6667	0	3.69829	4.4403	7.38676	6.17234	4.95881	7.80949	5.55289	9.56008	4.66328	-12.0493
GSM3263838	87	0	3.55123	4.84541	7.46146	6.07087	3.98989	7.85975	6.28012	9.62598	3.93931	-12.0493
PCA0029	26.68	0	3.7631	4.40051	6.82785	7.04703	4.13763	8.09798	5.69194	9.71967	4.08904	-12.0475
GSM1133157	15.5	1	3.78015	4.63243	8.23143	5.59883	4.33958	7.99582	6.30313	9.84669	4.33816	-12.0405
TCGA-HC-7738-01	14	1	4.45736	4.74261	8.01043	6.02771	4.50045	8.15948	5.49437	9.56008	3.99474	-12.0401
TCGA-YL-A9WH-01	14.2333	0	3.32384	4.90241	7.0719	5.35038	4.18226	6.59162	6.45293	9.56008	4.60591	-12.036
TCGA-EJ-5524-01	8.83333	1	4.14755	4.30552	6.20839	5.517	4.37538	7.24816	5.62061	9.56008	3.6927	-12.0354
TCGA-HC-7744-01	17.7	0	3.69829	3.96468	6.11477	5.55033	4.58932	8.15948	6.16578	9.56008	4.1407	-12.0352
GSM1817785	32.1205	0	4.05543	4.26146	7.27897	6.53767	4.59912	7.37928	5.53862	9.30786	3.9766	-12.0198
TCGA-HC-A6HY-01	4.46667	0	3.69829	4.64935	6.41801	5.80645	4.70939	8.55844	5.62061	9.56008	4.47801	-12.0184
TCGA-2A-AAYF-01	45.4667	0	3.93069	4.30552	6.95515	6.41224	4.40907	8.55844	5.80198	9.56008	4.02504	-12.0178
TCGA-V1-A9ZK-01	46.1	0	3.85861	4.67868	7.0719	5.93614	4.73863	8.15948	5.28048	9.56008	3.95942	-12.0124
GSM3263786	91	1	4.34543	4.40046	6.59871	6.15065	4.0626	8.09495	6.17873	9.33448	4.25126	-12.0113
GSM3263682	76	0	3.62508	5.30288	8.5474	5.22483	5.02652	8.50863	5.49815	9.46961	4.1063	-12.0093
GSM3263816	91	0	3.96117	4.19607	7.61475	5.81191	4.29363	7.85975	6.13216	9.83125	4.05018	-12.0081
GSM3263861	78	0	4.00381	4.89026	6.49928	5.4785	4.49553	7.3192	5.80747	9.08379	4.30269	-12.0026
TCGA-MG-AAMC-01	5.76667	0	3.69829	3.96468	6.95515	5.76476	4.52946	8.55844	6.45293	9.56008	4.33354	-11.9992
TCGA-J4-A67K-01	33.4667	0	3.5947	3.89501	7.38676	5.93614	5.41507	8.15948	5.7254	9.56008	5.13254	-11.9981
TCGA-XA-A8JR-01	12.5333	0	4.31893	4.52786	7.21764	6.17234	4.47098	7.24816	5.30613	9.56008	4.1407	-11.9969
GSM3263822	89	0	3.96117	4.30487	8.12833	6.29725	3.98989	7.85975	5.89621	10.4938	4.40114	-11.99
TCGA-EJ-7791-01	37.2667	0	4.3586	4.41255	6.25529	6.96281	4.50045	7.00694	5.43872	8.47271	3.88204	-11.9874
GSM1817780	22.5534	0	3.91953	3.78571	6.77678	6.67834	4.46968	7.81665	6.01187	9.55582	4.60798	-11.9824
GSM3263789	95	0	3.46587	4.19607	5.15312	5.56119	5.46991	5.62634	5.36375	8.1177	4.1063	-11.9798
PCA0169	42.94	0	3.7631	4.92942	6.13561	5.62505	4.51602	8.16795	5.2947	9.59283	4.10817	-11.9781
TCGA-WW-A8ZI-01	14.9667	0	3.85861	3.9292	7.78786	7.69629	4.65036	8.15948	5.30613	9.56008	4.11377	-11.9758
TCGA-KK-A8I5-01	103.2	0	4.27914	4.22225	6.76904	6.02771	4.22645	8.15948	5.84389	9.56008	3.92105	-11.9699
GSM3263768	102	0	3.69276	4.44993	5.97754	6.07087	4.80806	6.6327	5.19188	9.20288	4.30269	-11.9683
GSM1817938	63.1562	1	4.29069	4.71124	6.16332	5.40561	4.41642	8.15472	5.29652	9.55809	3.80238	-11.9677
GSM1817826	15.2219	0	3.5481	5.33469	7.9913	6.28532	4.39281	7.31425	5.95683	8.97265	4.47887	-11.9674
PCA0026	78.16	0	3.97327	4.45824	6.64247	6.19764	4.28991	7.70672	5.39163	9.8755	4.19896	-11.9664
GSM1817934	92.1534	0	4.24446	3.9149	6.65206	6.36018	4.30817	9.30183	6.47853	9.55809	5.03132	-11.9654
TCGA-YL-A8SA-01	17.0667	0	3.78615	3.85515	6.6096	5.35038	4.55988	8.15948	6.66496	9.56008	4.88756	-11.9654
PCA0013	10.38	0	3.87757	4.36543	7.09285	6.47858	4.38133	7.67146	5.75269	9.39812	4.15357	-11.9609
TCGA-VP-AA1N-01	45.5	0	3.47487	4.38549	7.78786	6.74428	4.95881	7.80949	5.12505	9.56008	4.08784	-11.9607
PCA0173	32.69	0	3.97327	4.11875	6.82785	6.81549	4.18646	8.47789	5.60273	9.8755	4.06635	-11.9596
GSM1817923	103.43	0	4.07925	4.46834	5.91078	5.94183	4.47222	8.40439	5.68206	9.55809	4.86427	-11.9576
GSM1133160	56.4667	0	4.13728	4.63243	7.3537	6.3234	4.39185	7.75028	5.48687	9.6005	4.42641	-11.955
PCA0146	50.89	0	4.05514	4.90395	6.74941	5.74686	4.18646	8.60469	5.54372	9.8755	4.26616	-11.9511
GSM3263833	85	0	4.305	5.01549	7.32214	5.31871	4.39679	8.22116	5.85409	9.46961	4.64646	-11.9486
TCGA-YL-A8S9-01	33.5333	1	3.85861	3.61848	8.01043	7.13907	4.26436	8.55844	6.60981	9.56008	4.60591	-11.9468
TCGA-EJ-5502-01	39.0333	0	3.69829	4.27729	5.62163	5.40344	4.52946	7.50443	5.55289	9.56008	3.92105	-11.9449
GSM3263791	86	0	4.00381	4.93048	5.89647	6.07087	4.29363	7.40079	5.76465	8.94941	4.69128	-11.9425
GSM1133146	80.2	0	3.56196	4.19916	6.87758	5.83827	4.44548	7.99582	5.84079	9.84669	4.13098	-11.935
GSM1817970	82.4877	0	3.87578	4.56473	7.48596	6.14363	4.47222	7.66775	5.49219	9.55809	3.9898	-11.9336
TCGA-G9-6385-01	27.6667	0	4.19611	4.08812	4.71658	5.65456	4.03697	7.50443	5.65563	9.56008	3.88204	-11.9322
GSM1817736	52.8658	0	3.98638	4.15355	7.60404	5.60817	4.31943	8.30122	6.13206	9.8958	4.14913	-11.9306
TCGA-CH-5767-01	15.2667	0	4.63675	4.46787	5.79297	6.81036	3.84854	8.55844	5.30613	9.56008	3.95942	-11.9288
TCGA-VN-A88N-01	25.5333	0	3.85861	5.43628	7.57835	5.61919	4.18226	8.55844	5.7254	9.56008	4.21373	-11.9285
GSM3263712	116	0	4.55444	4.40046	7.76933	5.81191	3.98989	9.22802	6.22632	10.0964	4.69128	-11.9273
GSM1817957	22.9808	1	4.1165	4.65678	8.61799	5.52553	4.30817	7.41612	6.22566	9.55809	4.40241	-11.9212
GSM3263741	93	0	3.46587	4.02183	6.59871	6.07087	4.49553	7.48783	5.89621	9.46961	3.93931	-11.9206
GSM3263882	66	0	3.62508	4.19607	6.59871	4.84558	4.72039	7.56676	6.13216	9.46961	4.25126	-11.9197
GSM3263747	109	0	3.90779	4.65444	8.12833	6.65091	4.49553	7.85975	5.58928	9.20288	3.93931	-11.9196
GSM3263842	87	0	3.69276	4.24871	6.40242	6.29725	4.5455	7.1623	5.94419	8.82752	4.15216	-11.9179
TCGA-HC-7745-01	24.0333	0	3.78615	4.90241	7.21764	6.31809	4.08544	7.50443	5.5864	9.56008	4.05649	-11.9169
TCGA-M7-A723-01	25.4333	0	4.79084	4.3569	6.95515	5.45879	4.58932	6.78634	5.22897	9.56008	4.50244	-11.9165
PCA0094	66.1	0	3.97327	4.40051	6.86894	5.86366	4.18646	7.64023	5.88488	9.71967	4.36573	-11.912
GSM3263788	84	0	4.305	4.40046	6.49928	6.29725	4.49553	6.8454	5.54239	8.94941	4.45562	-11.9101
TCGA-KK-A6E2-01	167.467	0	3.93069	4.22225	7.21764	7.13907	4.18226	8.15948	5.62061	9.56008	4.08784	-11.9078
TCGA-KC-A7FE-01	11.7333	0	4.3586	4.27729	5.36948	6.46263	4.77033	6.78634	5.04408	8.47271	3.99474	-11.9023
GSM3263761	104	0	3.85503	4.70326	7.94012	5.64722	4.98839	8.09495	5.23624	9.83125	4.81642	-11.9018
TCGA-HC-A632-01	2.03333	0	4.60778	4.08812	7.38676	6.62313	4.50045	7.24816	5.12505	9.56008	4.23692	-11.8955
GSM1133167	42.2333	0	3.69019	3.92525	7.56094	6.15719	4.52822	8.53173	5.6917	10.1716	4.2339	-11.8943
TCGA-EJ-A8FU-01	4.6	0	4.0982	4.71158	4.77005	5.8903	4.44059	6.78634	5.38538	8.47271	4.05649	-11.8851
TCGA-HC-A6AQ-01	3.53333	0	3.93069	4.11553	7.0719	6.17234	4.86168	8.15948	5.5261	9.56008	4.80431	-11.885
TCGA-G9-7519-01	28.3	0	4.42549	4.49846	8.01043	6.12662	4.73863	7.24816	4.98968	9.56008	4.23692	-11.8846
GSM1133154	77.2	1	3.65356	4.47522	6.55729	5.79456	4.58355	7.99582	5.62017	9.38663	4.13098	-11.8811
PCA0158	31.61	0	4.05514	3.92769	7.61448	5.86366	4.67325	8.42465	5.54372	10.1898	4.58754	-11.8744
TCGA-CH-5789-01	10.1333	0	4.70116	4.55546	6.3617	5.58435	4.50045	7.80949	5.80198	8.47271	3.95942	-11.8727
GSM3263780	45	0	3.62508	4.19607	8.5474	6.07087	4.0626	6.78738	6.13216	10.4938	4.9842	-11.8726
GSM1817994	60.7233	0	4.20478	4.93494	6.90264	5.22497	4.70538	8.9856	5.13843	9.55809	4.02089	-11.8692
GSM1817746	57.3699	0	3.56943	4.18907	5.82289	6.28532	4.59912	7.54963	5.3143	9.55582	4.44111	-11.8685
TCGA-V1-A9OF-01	39.4667	0	4.27914	4.58462	8.01043	5.42928	4.37538	8.55844	5.80198	9.56008	3.74967	-11.8679
GSM3263684	81	0	3.55123	5.42359	6.0542	6.07087	4.58634	5.02858	5.14982	8.70527	5.18331	-11.8678
GSM3263718	22	0	3.69276	4.5014	6.70481	6.65091	4.67459	7.85975	5.32161	8.82752	3.70484	-11.8673
TCGA-KC-A7F3-01	22.1667	0	4.14755	4.22225	6.41801	5.72521	4.77033	8.15948	5.20361	9.56008	4.23692	-11.8672
GSM3263869	80	0	4.22139	3.59133	6.49928	5.56119	5.02652	7.40079	5.94419	8.94941	4.55595	-11.8644
GSM1817813	18.1479	0	3.85794	4.43404	7.87541	6.99558	4.59912	7.12331	5.40722	8.97265	4.02112	-11.8626
GSM1817982	42.8055	1	4.1165	4.12429	6.16332	6.49932	4.2478	8.40439	5.63166	9.55809	4.40241	-11.8625
TCGA-SU-A7E7-01	18.3667	0	3.69829	4.14211	6.76904	5.8903	4.58932	7.50443	5.62061	9.56008	4.23692	-11.8556
GSM3263749	104	0	3.75687	4.30487	7.20166	6.07087	4.90002	7.85975	5.45392	9.20288	4.30269	-11.8392
PCA0084	39.66	0	3.87757	3.88839	8.1508	5.86366	4.67325	9.00467	5.48426	10.5446	4.44101	-11.8383
TCGA-G9-6377-01	31.9333	0	3.5947	4.08812	7.38676	5.68859	4.70939	7.80949	5.80198	9.56008	4.1407	-11.8343
PCA0141	41.76	0	3.7631	3.88839	6.91256	5.20658	4.55877	8.47789	5.99533	9.8755	4.10817	-11.8303
GSM3263881	62	0	4.00381	4.35076	5.74437	5.72883	4.72039	7.40079	5.49815	8.70527	4.05018	-11.828
GSM1133152	77.0333	0	3.74489	4.08392	6.79796	6.22947	4.21958	7.99582	6.12579	9.38663	4.2339	-11.8202
GSM3263856	82	0	3.85503	4.44993	6.13256	5.81191	4.44868	7.85975	5.99051	8.58151	3.82346	-11.8195
TCGA-J9-A8CN-01	41.2333	0	4.14755	3.89501	7.78786	6.96281	4.08544	8.15948	6.0184	9.56008	4.23692	-11.8188
TCGA-HI-7169-01	89.4667	0	4.39141	4.52786	6.20839	6.17234	4.77033	5.1649	5.25444	8.00881	4.23692	-11.8179
TCGA-G9-6343-01	81.6667	0	4.27914	4.46787	6.95515	4.98498	4.68165	7.24816	5.41223	9.56008	4.47801	-11.8166
TCGA-HC-7232-01	25.5333	1	3.93069	4.08812	6.41801	5.8903	4.13425	7.80949	5.886	9.56008	3.95942	-11.8156
PCA0033	69.09	0	4.13588	3.81427	7.71749	6.81549	4.55877	7.15516	5.32606	9.49294	4.06635	-11.8151
PCA0062	42.94	0	3.87757	4.68252	6.57111	6.3377	3.99838	7.53652	5.66009	9.30386	4.06635	-11.8116
PCA0132	48.56	0	3.97327	3.88839	7.04169	6.07572	4.38133	8.16795	5.62844	9.8755	4.10817	-11.8111
GSM1817791	30.7726	0	3.50049	3.83435	7.87541	6.67834	4.39281	8.02626	5.81502	9.8958	4.14913	-11.8088
GSM1817763	48.9534	0	3.88727	4.84553	7.60404	5.83393	4.6891	7.18819	5.53862	8.64327	3.79538	-11.8074
TCGA-FC-7961-01	15.6333	0	4.0982	4.24809	7.57835	6.41224	4.37538	8.15948	5.41223	9.56008	3.8433	-11.8058
PCA0101	62.36	0	3.97327	4.80862	5.90632	6.3377	3.99838	7.25771	5.72044	8.63688	3.82095	-11.801
TCGA-EJ-5519-01	2.8	1	3.69829	4.00005	7.38676	5.68859	4.30371	7.80949	6.26164	9.56008	4.11377	-11.8
TCGA-EJ-7785-01	39.2333	0	4.0982	4.49846	5.04633	6.17234	4.26436	6.59162	5.3337	8.47271	3.63544	-11.7992
TCGA-2A-A8VO-01	56.7	0	3.93069	4.02931	7.0719	6.26883	4.26436	7.80949	5.80198	9.56008	4.1407	-11.7984
GSM3263724	113	0	4.43176	4.84541	7.06881	5.72883	4.72039	7.97164	5.32161	8.82752	4.40114	-11.791
TCGA-EJ-5507-01	48.5667	0	4.14755	3.85515	6.85451	5.65456	3.91981	7.50443	6.30876	9.56008	3.8433	-11.7904
PCA0165	30.52	0	4.45533	4.06338	6.99558	5.86366	4.67325	6.93697	5.78667	8.79578	4.53151	-11.7882
GSM1133161	32.0333	1	4.25822	4.36421	7.3537	5.65788	4.50289	6.66162	6.08894	8.56748	4.2339	-11.7848
GSM3263836	85	0	4.43176	4.5014	5.97754	5.39543	4.35098	8.22116	5.85409	8.94941	4.40114	-11.7813
GSM3263862	78	0	3.62508	3.90313	7.76933	5.64722	4.13149	8.50863	5.80747	11.0091	4.64646	-11.7804
TCGA-G9-6366-01	64.9	0	4.60778	3.76785	6.76904	5.65456	4.03697	8.55844	6.60981	9.56008	4.99807	-11.7745
GSM1817796	27.0247	0	3.50049	4.03126	7.74531	6.99558	4.2805	8.30122	5.671	9.8958	4.31755	-11.7739
GSM1817767	47.2438	0	3.91953	4.05918	7.87541	5.98852	4.39281	8.02626	5.62682	9.8958	4.02112	-11.7729
GSM3263871	80	1	3.37108	4.70326	7.32214	6.07087	4.80806	7.65804	5.49815	8.70527	3.70484	-11.7686
GSM3263784	96	0	3.75687	4.30487	6.40242	4.84558	4.58634	8.50863	5.32161	10.0964	3.99757	-11.7654
GSM3263697	85	1	3.55123	4.19607	7.46146	5.90305	4.63057	7.3192	5.36375	9.62598	3.88786	-11.7602
TCGA-KK-A8I7-01	36.2667	1	3.93069	4.58462	6.95515	4.71829	4.68165	7.24816	5.38538	9.56008	4.1407	-11.7598
PCA0109	13.86	0	4.05514	4.33638	6.53268	6.47858	3.66685	7.92745	5.75269	9.71967	3.96788	-11.7588
TCGA-YL-A8SI-01	47.4333	1	4.3586	4.27729	7.0719	6.31809	4.22645	7.50443	5.17648	9.56008	3.92105	-11.7588
GSM3263868	79	0	3.85503	5.18339	6.59871	5.81191	4.39679	7.40079	5.72127	8.2242	3.82346	-11.7587
GSM3263907	54	1	4.18023	4.30487	5.08388	8.06309	4.23694	5.76442	5.63135	7.0948	3.93931	-11.7543
TCGA-EJ-8470-01	38.6333	0	3.69829	4.02931	8.27538	6.46263	4.77033	8.15948	5.49437	9.56008	4.16589	-11.7541
GSM1817831	10.4548	0	4.24301	4.5451	6.77678	6.0778	4.35673	7.31425	5.62682	8.85453	4.31755	-11.7522
TCGA-QU-A6IN-01	142.133	0	3.69829	3.48959	7.0719	5.65456	4.77033	8.15948	6.40506	9.56008	5.16113	-11.7495
TCGA-XK-AAJA-01	31	0	3.69829	5.36443	7.57835	5.45879	4.08544	8.55844	5.69119	9.56008	4.1407	-11.7469
TCGA-J9-A8CP-01	12.8667	0	3.85861	4.61673	6.68615	6.56828	4.26436	7.80949	5.12505	9.56008	4.35855	-11.7453
GSM1817770	21	1	3.80276	4.67808	7.60404	5.33945	4.86946	7.75974	5.71784	8.97265	4.47887	-11.7433
PCA0100	38.21	0	4.05514	4.14854	6.60995	6.07572	4.33802	7.46576	5.66009	9.15573	4.06635	-11.7431
PCA0097	1.87	0	3.7631	4.09112	6.86894	5.97754	4.33802	7.42899	5.78667	9.49294	4.30677	-11.74
TCGA-EJ-5509-01	48.8	0	4.42549	4.52786	8.57935	7.04959	3.97908	7.24816	5.28048	9.56008	4.02504	-11.739
PCA0065	77.37	0	4.45533	4.4295	6.33841	5.62505	4.28991	7.39729	5.85005	8.51774	3.82095	-11.7387
TCGA-FC-A8O0-01	20.5333	0	4.72921	3.85515	7.21764	5.49036	4.44059	7.00694	5.69119	9.56008	4.71843	-11.7383
TCGA-QU-A6IP-01	87.3333	0	4.0982	4.61673	6.02328	5.1426	4.47098	8.15948	5.25444	9.56008	4.30766	-11.7291
GSM3263847	83	0	3.75687	4.70326	5.89647	5.90305	4.49553	8.22116	5.23624	9.20288	4.30269	-11.724
PCA0036	85.32	0	3.63405	4.36543	7.04169	7.04703	4.38133	7.80295	5.1942	9.39812	4.24317	-11.7217
TCGA-G9-7510-01	39.5	0	3.78615	4.27729	7.57835	5.98003	4.73863	7.50443	5.15056	9.56008	4.1407	-11.7208
PCA0161	19.02	1	3.97327	3.88839	6.67603	6.3377	4.13763	8.32754	6.1248	9.15573	4.01575	-11.7113
TCGA-KK-A6DY-01	143.167	0	3.78615	4.24809	6.85451	5.65456	4.58932	8.15948	5.41223	9.56008	4.11377	-11.7102
TCGA-XK-AAK1-01	32.6333	0	3.78615	4.33053	8.01043	6.31809	5.06292	8.55844	4.96404	9.56008	4.50244	-11.7097
GSM3263857	79	0	4.0957	4.13776	7.32214	5.90305	3.98989	7.3192	5.76465	9.83125	4.20182	-11.7073
TCGA-HC-7752-01	26.0667	0	3.47487	3.81186	8.27538	6.26883	4.73863	8.55844	6.21175	9.56008	4.88756	-11.7057
GSM3263843	56	0	3.62508	4.59992	6.0542	5.39543	4.67459	7.02764	5.67473	8.46135	3.93931	-11.7052
PCA0052	102.54	0	3.7631	3.88839	6.91256	5.74686	4.38133	8.37119	5.69194	9.8755	4.08904	-11.705
GSM1817798	25.7753	0	3.38013	4.5451	7.27897	5.4195	4.20494	9.21906	6.0691	9.8958	4.23622	-11.7019
TCGA-YL-A8SC-01	5.06667	1	3.47487	6.46495	8.92585	5.45879	3.91981	7.80949	5.4647	9.56008	4.50244	-11.695
GSM1817814	3.91233	0	3.45661	3.7703	7.74531	6.82132	4.20494	7.87869	6.19504	9.30786	3.9766	-11.6887
TCGA-QU-A6IM-01	41.5667	0	3.85861	4.02931	7.57835	5.517	5.379	8.15948	5.22897	9.56008	5.24258	-11.6854
GSM1817722	64.4712	0	3.88727	4.5451	7.41549	5.56085	4.39281	8.02626	5.71784	9.30786	4.10057	-11.6853
GSM1817998	60.5589	0	3.76979	4.08838	7.17815	5.71522	4.52534	8.40439	5.83024	9.55809	4.4509	-11.6853
TCGA-J4-A67S-01	23.6	1	3.78615	4.00005	7.38676	5.65456	4.77033	8.55844	5.84389	9.56008	4.83371	-11.6813
GSM1817756	53.8849	0	4.13417	3.9107	7.9913	5.17117	4.24487	8.51946	6.26252	9.8958	4.27653	-11.6765
GSM1817732	59.6384	0	3.75707	4.80618	6.32856	5.4195	4.13272	8.02626	5.26952	9.8958	4.31755	-11.6756
GSM1817809	20.7123	0	3.85794	3.75158	7.74531	4.88178	4.05667	8.83873	6.82885	9.8958	4.10057	-11.6737
PCA0162	11.83	0	3.87757	4.0318	7.14493	5.86366	4.63967	8.24216	5.48426	9.59283	4.40534	-11.673
GSM3263886	77	0	3.75687	4.19607	6.40242	6.07087	4.63057	7.97164	5.36375	8.82752	3.56402	-11.6708
TCGA-G9-7525-01	33.1333	0	3.93069	3.81186	6.85451	6.17234	4.30371	8.15948	5.76222	9.56008	4.23692	-11.6687
GSM3263864	81	0	4.00381	4.5014	5.5198	6.50659	4.35098	7.75847	5.63135	8.1177	3.99757	-11.6584
TCGA-HC-7749-01	24.1333	0	3.93069	3.96468	8.01043	5.8903	4.18226	8.55844	6.11424	9.56008	3.79703	-11.6584
TCGA-G9-6373-01	27.0333	0	4.14755	4.22225	6.54053	5.61919	4.22645	7.80949	5.55289	9.56008	4.30766	-11.6546
PCA0064	24.28	0	4.05514	3.88839	7.40535	6.07572	3.99838	8.93312	6.23568	9.71967	4.32696	-11.6517
GSM1133159	25.8333	1	4.13728	4.19916	6.55729	5.888	4.25595	7.37373	5.43686	9.48443	4.42641	-11.6477
PCA0025	68.04	1	3.44158	3.77454	7.09285	6.07572	4.18646	8.24216	6.03404	9.8755	4.26616	-11.6452
GSM1817805	22.2904	0	4.05543	3.92644	7.9913	6.39921	3.90683	8.83873	6.26252	9.8958	4.60798	-11.642
TCGA-CH-5741-01	13.1667	0	3.69829	3.61848	6.3617	5.61919	3.97908	8.55844	6.60981	9.56008	4.26123	-11.634
PCA0027	116.83	0	4.05514	4.36543	6.17593	7.04703	3.76168	7.293	5.60273	8.68624	3.60875	-11.6337
PCA0176	2.56	1	3.87757	4.78417	6.57111	6.19764	4.28991	6.11092	5.69194	8.08688	4.01575	-11.6332
TCGA-ZG-A9L4-01	36.9333	0	4.0982	4.0597	7.0719	7.04959	4.58932	6.17351	5.17648	8.47271	4.08784	-11.6312
GSM3263902	69	0	3.46587	4.44993	5.97754	5.90305	4.44868	7.65804	5.45392	8.82752	3.70484	-11.6304
GSM3263792	55	1	3.62508	4.13776	7.46146	4.9533	4.188	8.79345	5.72127	10.4938	3.99757	-11.6274
GSM1817759	51.7808	0	4.09718	4.07423	7.27897	5.76704	4.13272	8.30122	5.58365	9.8958	4.0557	-11.6267
GSM3263828	84	0	3.75687	3.90313	7.61475	6.43852	4.23694	6.28945	4.73857	11.0091	5.26212	-11.6215
TCGA-CH-5745-01	3.03333	0	3.85861	4.3569	6.76904	5.72521	4.08544	7.00694	5.43872	9.56008	3.95942	-11.6203
GSM3263891	25	1	3.96117	4.02183	6.70481	5.4785	4.76383	7.40079	5.80747	8.58151	4.05018	-11.6181
TCGA-G9-6329-01	42.2	0	4.19611	4.1957	5.36948	5.93614	4.99115	6.42381	5.09726	8.00881	4.33354	-11.6168
GSM3263740	104	0	4.34543	5.26208	7.46146	4.4116	4.49553	7.85975	4.96573	9.62598	4.20182	-11.616
GSM1133145	15.5	1	3.87209	4.57293	5.96073	5.1761	4.44548	7.22569	5.58801	8.86491	4.2339	-11.616
GSM1817817	18.4438	0	3.70727	3.867	7.87541	6.18031	4.24487	9.21906	6.01187	9.8958	4.31755	-11.6083
PCA0003	93.14	0	3.63405	3.99657	6.74941	6.07572	4.74278	6.71357	5.51809	8.7354	4.15357	-11.605
TCGA-KK-A7B2-01	23.0667	1	3.85861	3.85515	7.21764	5.68859	5.54993	7.24816	5.3337	8.47271	4.71843	-11.6001
TCGA-HC-7077-01	70.5	0	3.5947	3.89501	6.95515	4.98498	3.97908	8.15948	6.92589	9.56008	4.58007	-11.5996
TCGA-QU-A6IL-01	3.23333	0	3.5947	3.81186	8.01043	5.65456	4.80034	7.80949	6.0184	9.56008	5.02621	-11.599
GSM3263753	35	0	4.3866	4.35076	5.81726	5.22483	4.5455	7.48783	5.58928	8.2242	3.64138	-11.5981
PCA0135	51.65	0	3.44158	3.88839	7.45297	5.27993	4.51602	9.00467	5.48426	10.5446	4.28595	-11.5948
TCGA-EJ-7314-01	38.3333	0	3.5947	4.33053	5.43654	5.35038	3.91981	8.55844	5.92819	9.56008	4.11377	-11.5943
GSM3263894	67	0	3.08368	4.70326	6.94428	6.50659	3.91054	8.65192	5.54239	9.83125	4.1063	-11.5879
TCGA-J4-A83M-01	17.3667	1	3.69829	3.89501	7.0719	5.55033	4.68165	8.15948	5.4647	9.56008	4.08784	-11.5806
TCGA-EJ-A7NF-01	8.33333	0	3.78615	4.11553	6.47742	5.65456	4.18226	8.15948	5.76222	9.56008	4.28476	-11.5796
TCGA-V1-A9Z7-01	4.1	1	3.85861	4.49846	8.27538	7.51924	3.69002	7.24816	5.43872	9.56008	4.21373	-11.5753
GSM3263835	86	0	4.18023	4.13776	6.70481	5.56119	4.23694	7.85975	5.54239	9.46961	4.20182	-11.5723
GSM1133148	41.3333	1	3.60833	4.24098	6.39288	5.12681	4.18793	7.75028	5.6917	9.71094	4.13098	-11.5639
PCA0066	77.11	0	4.45533	4.45824	7.04169	6.62702	3.84281	7.25771	5.75269	8.79578	4.38538	-11.5628
TCGA-KK-A7B0-01	20.2	1	3.47487	3.76785	7.38676	5.61919	5.48181	7.80949	5.12505	9.56008	5.29702	-11.5599
GSM3263867	79	1	3.46587	5.01549	8.5474	5.56119	4.49553	7.75847	5.45392	9.08379	3.64138	-11.5569
TCGA-ZG-A9LM-01	12.6	0	4.14755	4.61673	8.01043	5.42928	4.40907	7.80949	5.20361	9.56008	4.05649	-11.5548
GSM1817999	1.34795	1	3.87578	4.12429	4.76524	4.87188	4.02967	7.93186	5.77782	9.55809	4.40241	-11.5508
GSM3263787	96	0	4.3866	4.02183	6.31048	5.31871	4.23694	8.09495	5.99051	8.94941	4.25126	-11.5476
GSM3263793	94	0	3.46587	4.13776	6.70481	5.81191	4.85658	7.48783	5.32161	8.94941	4.20182	-11.5408
PCA0136	5.72	1	3.44158	3.53377	7.91909	5.35297	4.63967	8.60469	5.95424	10.1898	4.60605	-11.5388
TCGA-ZG-A9L1-01	38.2333	1	4.04917	4.27729	6.54053	5.42928	4.22645	7.50443	5.28048	9.56008	4.11377	-11.5308
GSM3263790	96	0	3.62508	4.93048	8.5474	4.4116	4.49553	7.85975	5.85409	9.62598	4.45562	-11.5293
GSM1817933	52.7342	0	5.28678	3.70068	7.80334	6.0337	4.30817	8.40439	5.11428	9.55809	4.02089	-11.5276
TCGA-EJ-7312-01	36.6333	0	3.85861	4.30552	7.21764	6.62313	4.44059	8.15948	4.98968	9.56008	4.60591	-11.5182
GSM1817754	47.2438	0	3.73112	4.00258	6.85905	5.56085	4.86946	6.90194	5.62682	8.64327	4.39928	-11.5161
GSM1817750	56.9753	0	3.29446	4.36932	6.77678	5.90789	4.6891	7.70827	4.85073	9.55582	4.10057	-11.5139
GSM1817963	76.7014	0	4.03872	4.82114	8.61799	5.77805	4.1943	7.41612	5.259	9.55809	4.15797	-11.506
TCGA-HC-A9TH-01	11.7	1	3.78615	4.14211	7.0719	5.40344	3.84854	7.80949	6.21175	9.56008	4.19018	-11.5046
TCGA-V1-A8ML-01	14.9333	0	4.2408	4.14211	7.21764	5.65456	4.34293	7.50443	5.17648	9.56008	4.16589	-11.5041
TCGA-G9-6338-01	67.6	0	4.0982	4.16827	7.0719	5.49036	4.86168	7.50443	5.886	8.47271	4.99807	-11.5016
GSM1817761	50.8603	0	4.13417	3.867	8.12883	5.04882	3.97771	8.30122	6.39728	9.8958	4.35885	-11.4999
GSM3263687	76	0	4.26237	4.55021	6.22112	5.98466	4.13149	7.40079	5.58928	8.2242	3.70484	-11.495
TCGA-KK-A6E5-01	69.1	0	3.85861	4.58462	7.38676	5.42928	4.47098	8.55844	5.22897	9.56008	4.23692	-11.4941
TCGA-V1-A8WS-01	15.8	1	4.04917	4.16827	6.20839	7.36666	4.34293	7.80949	5.04408	8.47271	4.02504	-11.4937
TCGA-KK-A8IF-01	21.6	1	3.32384	3.76785	7.78786	4.50533	4.18226	8.55844	7.09371	9.56008	4.26123	-11.4906
PCA0032	3.71	1	3.97327	3.7328	8.56288	5.27993	4.7067	8.09798	5.45378	10.1898	4.62623	-11.4861
GSM1817778	38.137	0	3.47754	4.34808	6.02087	5.56085	4.50969	8.40945	5.07941	9.55582	4.23622	-11.4788
PCA0080	55.39	1	4.05514	3.96127	7.04169	5.44269	4.28991	7.73933	5.54372	9.39812	3.86962	-11.4785
GSM1817828	11.5397	0	3.34594	3.71499	8.12883	4.67249	4.2805	8.65355	6.76334	9.8958	4.39928	-11.4728
TCGA-ZG-A9L6-01	22.1333	1	4.54724	4.00005	8.01043	7.24443	4.61797	6.59162	5.20361	8.00881	3.95942	-11.4686
GSM1817734	59.9014	0	3.68327	4.10448	8.28727	6.39921	4.05667	7.47562	5.49282	9.8958	4.27653	-11.4679
TCGA-J4-A83K-01	10.9333	0	4.66951	4.52786	6.3617	5.68859	4.08544	7.80949	5.5261	8.47271	3.92105	-11.4651
GSM3263908	89	0	4.14222	4.35076	6.94428	6.22228	3.98989	8.22116	5.45392	9.20288	3.99757	-11.4647
GSM3263865	79	0	3.80948	4.13776	7.06881	5.72883	4.29363	8.22116	5.40928	9.62598	4.20182	-11.4638
GSM1817959	46.9808	0	3.97349	3.8845	7.80334	5.40561	4.52534	6.90645	5.36572	9.55809	4.12328	-11.4629
GSM1817724	48.526	0	3.56943	3.89857	7.16696	5.25494	4.17037	8.10705	5.90418	9.8958	4.23622	-11.4613
TCGA-J4-A67Q-01	32.5	0	3.5947	4.14211	7.21764	5.84833	5.20611	6.28939	5.09726	8.47271	4.55561	-11.453
PCA0122	52.47	0	3.97327	4.36543	6.91256	5.74686	4.33802	7.42899	5.42082	9.15573	4.55014	-11.4505
GSM1817991	29.8192	1	3.74197	4.12429	6.42839	5.04427	4.41642	6.69667	5.17081	9.55809	4.08862	-11.4501
PCA0038	100.21	0	3.7631	3.85004	7.40535	5.02955	4.81695	7.86608	5.26409	9.71967	4.24317	-11.4499
GSM1133174	32.0333	1	3.78015	4.14517	6.79796	7.20633	3.97153	6.89633	5.29823	9.16333	4.50437	-11.4478
GSM3263673	94	0	3.62508	5.38264	7.20166	5.64722	4.0626	7.56676	5.40928	8.70527	3.88786	-11.4429
GSM3263858	11	0	3.75687	4.30487	6.40242	6.07087	4.0626	7.65804	5.54239	8.94941	3.88786	-11.4351
PCA0178	37.68	0	3.7631	4.06338	7.40535	5.97754	3.99838	7.83526	5.72044	9.59283	4.15357	-11.4311
PCA0144	37.59	0	3.63405	4.14854	7.61448	5.1467	4.63967	8.76498	4.85791	10.5446	4.51503	-11.4251
GSM1817771	44.2521	0	3.82974	3.867	6.85905	4.84066	4.74241	7.81665	5.22867	9.8958	4.67729	-11.4208
PCA0110	58.91	0	3.97327	4.06338	7.50821	5.97754	4.23937	7.92745	5.42082	9.71967	4.64765	-11.4182
PCA0024	3.94	1	3.87757	4.33638	7.40535	5.86366	4.33802	8.24216	5.2947	9.49294	4.38538	-11.4178
TCGA-YJ-A8SW-01	4.93333	0	5.71671	4.11553	7.21764	5.1426	4.34293	8.55844	5.01802	9.56008	4.97118	-11.4177
TCGA-XJ-A83H-01	42.6667	0	3.85861	4.27729	7.21764	5.72521	4.30371	8.15948	5.3337	9.56008	4.38073	-11.4155
GSM3263831	86	0	4.0957	4.19607	6.13256	5.98466	4.63057	7.1623	5.05933	8.46135	4.1063	-11.4141
GSM3263849	84	0	3.85503	4.59992	6.31048	7.18876	4.0626	6.78738	4.73857	8.94941	4.45562	-11.4139
GSM1817925	1.4137	1	3.74197	3.82511	5.91078	4.58968	4.47222	6.90645	5.36572	9.55809	4.12328	-11.3986
GSM3263707	112	0	3.69276	4.19607	7.06881	5.64722	4.188	8.36951	5.45392	9.62598	4.1063	-11.3937
PCA0119	46.49	0	3.87757	3.77454	7.35635	5.86366	4.33802	7.64023	5.69194	9.39812	4.49906	-11.392
PCA0125	61.37	0	4.21213	4.4295	6.25945	5.86366	4.07403	7.0128	5.51809	8.28678	3.69659	-11.3854
GSM3263844	38	1	4.22139	4.08627	6.94428	5.39543	4.29363	7.65804	6.13216	8.46135	4.30269	-11.3808
TCGA-ZG-A9M4-01	7.43333	1	3.5947	3.5542	7.57835	5.98003	4.40907	8.15948	6.40506	9.56008	5.77775	-11.375
PCA0124	55.2	0	4.13588	3.96127	6.79015	5.74686	3.66685	8.60469	6.23568	9.30386	4.13006	-11.3749
TCGA-KK-A5A1-01	6.76667	1	4.4881	4.08812	8.92585	5.84833	4.26436	7.80949	5.3337	9.56008	4.11377	-11.3715
GSM1817996	1.57808	1	3.90256	4.61155	5.66948	6.0337	4.47222	6.48745	5.29652	7.87909	4.36204	-11.3689
TCGA-ZG-A9LN-01	3.83333	1	4.31893	3.89501	7.38676	6.56828	5.02675	6.42381	4.90687	8.00881	4.16589	-11.3675
GSM1817922	1.57808	1	3.57455	5.0457	6.90264	5.11025	4.13751	7.17569	5.0562	9.55809	4.40241	-11.3623
TCGA-HC-A6AL-01	2.23333	0	3.47487	4.11553	8.27538	6.51173	4.37538	7.50443	5.4647	9.56008	4.86074	-11.3604
TCGA-J9-A8CK-01	10.7	0	3.5947	4.08812	6.76904	5.55033	4.34293	7.50443	5.22897	9.56008	4.19018	-11.359
GSM3263696	16	1	4.305	4.70326	6.22112	5.72883	3.81883	7.75847	5.01166	9.62598	4.69128	-11.358
GSM3263785	95	0	4.305	5.01549	7.32214	5.39543	4.39679	8.36951	5.19188	8.82752	4.55595	-11.3461
PCA0031	35.35	1	3.63405	4.09112	7.14493	5.74686	4.18646	7.36466	5.78667	9.07909	4.22062	-11.3457
TCGA-V1-A9Z9-01	18	0	3.78615	4.14211	7.57835	5.76476	4.52946	7.50443	4.96404	9.56008	4.28476	-11.341
PCA0163	45.37	0	4.05514	4.06338	7.50821	5.74686	4.47535	8.13069	5.2947	9.39812	4.53151	-11.3408
PCA0159	1.41	1	3.7631	4.53996	6.64247	5.1467	3.92281	7.12447	5.48426	9.39812	4.08904	-11.3402
TCGA-CH-5761-01	0.933333	0	3.99062	4.0597	8.01043	4.98498	3.69002	7.80949	7.00646	9.56008	5.32779	-11.3385
TCGA-HC-7740-01	23.9	0	4.51791	4.74261	3.3647	6.88267	4.37538	4.42625	5.7254	4.83454	3.48414	-11.3363
GSM3263870	74	0	3.85503	3.6805	5.58913	6.15065	4.29363	7.02764	5.49815	8.70527	4.30269	-11.3349
TCGA-Y6-A9XI-01	17.5333	0	3.85861	3.96468	7.78786	6.62313	4.44059	8.55844	5.15056	9.56008	4.66328	-11.3335
TCGA-VP-A87D-01	39.8	1	3.5947	3.61848	6.85451	5.24604	4.18226	7.50443	5.92819	9.56008	4.23692	-11.3245
GSM1817795	27.0247	0	4.09718	4.20556	8.28727	5.46467	4.20494	8.30122	5.19033	9.8958	3.9766	-11.3215
TCGA-ZG-A9LB-01	16.1667	1	3.5947	4.46787	8.27538	5.61919	4.50045	6.78634	4.98968	9.56008	4.38073	-11.3207
TCGA-ZG-A9NI-01	4.4	0	4.3586	4.1957	7.78786	6.22196	4.18226	7.50443	4.90687	9.56008	4.4041	-11.3205
TCGA-V1-A8MG-01	28.5667	0	4.14755	3.48959	6.54053	5.61919	4.30371	7.50443	5.22897	9.56008	4.08784	-11.3199
GSM1817954	84.2959	0	3.50751	4.82114	7.17815	4.44832	4.2478	6.90645	5.33631	9.55809	4.28213	-11.3166
TCGA-HC-7081-01	2.4	1	3.47487	4.14211	7.57835	5.55033	4.13425	6.78634	5.5261	9.56008	4.19018	-11.3123
PCA0160	12.98	0	4.05514	3.6891	6.64247	5.27993	4.33802	7.77553	5.39163	9.39812	3.96788	-11.3115
TCGA-H9-A6BX-01	31.3667	0	4.4881	4.38549	5.79297	6.22196	4.86168	5.06004	4.96404	6.94915	4.23692	-11.31
GSM3263848	83	0	4.14222	4.44993	5.22454	4.84558	4.13149	7.09279	5.54239	8.46135	4.05018	-11.3027
GSM1817745	11	1	3.70727	4.16964	7.16696	5.29809	4.2805	8.19469	5.44884	9.8958	4.89606	-11.3009
TCGA-KK-A6E7-01	30.8333	1	4.0982	4.87216	8.01043	5.84833	3.84854	7.80949	5.22897	9.56008	4.45342	-11.2972
TCGA-HC-8257-01	24.2	0	4.0982	3.81186	7.21764	6.68208	3.97908	8.55844	5.25444	9.56008	4.1407	-11.2969
TCGA-HC-A48F-01	22.6667	0	3.93069	3.81186	6.68615	4.74174	4.30371	8.55844	5.76222	9.56008	4.21373	-11.2963
TCGA-TP-A8TV-01	20.3333	0	3.32384	3.72413	7.78786	5.61919	4.34293	8.55844	6.06634	9.56008	4.45342	-11.2874
TCGA-EJ-A65J-01	15.0333	0	3.85861	3.85515	8.27538	5.98003	4.13425	8.15948	5.69119	9.56008	4.1407	-11.2858
GSM1817748	57.3699	0	3.9518	4.18907	7.27897	5.70794	3.90683	8.40945	5.44884	9.55582	3.83811	-11.2835
GSM1817948	41.7205	1	3.44804	4.61155	8.61799	5.71522	4.07948	7.17569	5.53988	9.55809	4.36204	-11.2835
PCA0054	2.1	1	3.87757	3.92769	7.97347	5.97754	4.89068	7.67146	5.0671	9.07909	4.58754	-11.2781
GSM1817915	2.92603	1	3.74197	4.56473	8.20891	7.13432	4.41642	6.48745	5.19753	8.36179	4.70955	-11.271
TCGA-EJ-8469-01	64.1667	1	4.42549	4.16827	6.95515	5.32502	3.84854	8.55844	5.49437	9.56008	4.11377	-11.2674
GSM1817789	2	1	3.56943	3.85027	7.74531	5.56085	4.2805	8.51946	5.76438	9.8958	4.84905	-11.2627
GSM3263716	92	1	3.90779	3.48827	8.32097	5.03936	4.80806	8.50863	5.58928	9.33448	3.7598	-11.2596
TCGA-EJ-5521-01	75.9667	0	3.69829	4.22225	7.0719	5.35038	4.22645	7.50443	5.41223	9.56008	4.66328	-11.2584
GSM3263674	108	0	3.96117	3.76221	7.61475	6.50659	4.23694	8.09495	5.05933	9.62598	4.30269	-11.2443
TCGA-KC-A4BR-01	34.0667	1	4.45736	4.67868	5.17151	5.32502	4.34293	6.42381	5.17648	7.60185	4.11377	-11.2322
TCGA-J4-A67O-01	27.9667	0	3.99062	4.84166	6.76904	5.32502	4.52946	7.24816	5.20361	8.47271	4.86074	-11.2203
GSM1817760	50.6959	0	3.80276	3.95879	7.87541	6.39921	4.646	7.81665	4.73354	9.55582	4.74782	-11.2145
TCGA-QU-A6IO-01	123.867	0	3.5947	3.81186	7.78786	5.24604	5.34354	7.80949	4.8537	9.56008	5.3607	-11.2108
TCGA-KK-A8II-01	20.8667	1	3.32384	3.61848	6.85451	5.84833	3.97908	8.15948	6.30876	9.56008	5.10593	-11.2061
GSM1133173	31.9667	0	3.94885	4.53153	6.7166	5.83827	4.03317	6.78189	5.12145	8.86491	4.2339	-11.2031
TCGA-J4-A83I-01	22.8333	0	3.5947	3.61848	7.21764	6.02771	4.22645	8.55844	6.11424	9.56008	5.56741	-11.201
GSM3263890	78	0	4.0521	3.48827	8.5474	4.54099	4.23694	9.09015	5.85409	10.4938	4.45562	-11.1973
GSM1817827	14.3671	0	3.9518	3.95879	7.74531	5.66015	4.05667	7.81665	5.22867	9.55582	3.65555	-11.1943
GSM3263806	94	0	4.00381	4.40046	6.22112	4.84558	3.81883	7.65804	5.76465	9.20288	4.45562	-11.1921
PCA0151	47.34	0	3.97327	4.18038	7.71749	5.74686	4.63967	8.09798	4.78173	9.49294	4.68841	-11.1887
TCGA-HC-7742-01	3.76667	1	4.57801	4.71158	6.47742	5.76476	3.77689	7.24816	5.25444	8.47271	4.05649	-11.1887
TCGA-KK-A7B3-01	9.8	1	3.69829	3.81186	8.27538	6.46263	4.30371	8.15948	5.28048	9.56008	4.4041	-11.1871
GSM3263668	103	0	3.80948	4.02183	7.46146	5.03936	4.13149	8.50863	5.76465	9.46961	4.1063	-11.1869
GSM3263765	102	0	4.0521	3.37382	6.70481	5.90305	4.39679	8.79345	5.45392	9.33448	4.40114	-11.1855
GSM1817983	6.24658	1	4.16025	4.37484	7.17815	6.0337	3.61669	9.70593	5.63166	9.55809	4.36204	-11.1779
TCGA-VP-A87C-01	56.3333	0	3.47487	3.85515	7.78786	5.98003	5.06292	7.50443	5.28048	8.47271	4.4041	-11.1773
TCGA-KK-A8I4-01	38.7333	1	3.69829	3.96468	7.38676	6.81036	4.70939	7.50443	5.35988	8.00881	4.30766	-11.1729
PCA0056	25	0	3.21286	3.7328	6.0888	4.87662	5.41972	5.02869	6.23568	6.4291	3.96788	-11.1717
TCGA-KK-A7AQ-01	40.5667	1	3.47487	4.16827	7.57835	5.68859	4.30371	8.55844	5.49437	9.56008	4.74593	-11.167
PCA0156	10.81	0	3.63405	3.96127	7.91909	5.97754	4.55877	8.60469	4.64543	10.1898	4.71105	-11.1663
TCGA-FC-A6HD-01	26.3	0	3.78615	3.9292	8.01043	5.45879	4.9282	8.15948	5.15056	9.56008	5.45872	-11.1553
GSM3263752	98	0	4.0521	3.48827	8.32097	6.22228	4.23694	6.8454	5.19188	9.83125	4.77573	-11.1544
GSM1817753	16	1	3.41824	4.01707	8.12883	5.76704	4.24487	8.02626	5.35686	9.8958	4.60798	-11.1495
GSM3263758	10	1	4.0957	3.76221	10.0903	5.56119	4.23694	5.90617	5.19188	11.0091	6.20112	-11.1436
TCGA-HC-A6AN-01	1.63333	0	3.32384	3.72413	8.01043	5.8903	4.65036	8.15948	5.41223	9.56008	4.83371	-11.1425
TCGA-KK-A6E1-01	73.2667	0	3.47487	4.1957	7.38676	4.71829	4.03697	8.15948	5.886	9.56008	4.21373	-11.139
PCA0111	49.84	0	3.87757	3.96127	6.37842	5.97754	4.33802	6.36737	5.62844	7.96195	4.26616	-11.1358
TCGA-EJ-A8FS-01	7.2	1	3.5947	4.14211	7.78786	5.58435	4.37538	8.55844	5.17648	9.56008	4.23692	-11.1318
TCGA-CH-5737-01	3.03333	0	3.5947	3.5542	7.0719	5.1426	4.61797	8.15948	5.3337	9.56008	4.42943	-11.1216
TCGA-M7-A724-01	16.1	1	3.78615	3.5542	7.57835	5.65456	3.97908	8.15948	6.26164	9.56008	5.16113	-11.1214
GSM3263846	73	0	3.85503	4.02183	7.46146	5.64722	4.0626	8.22116	5.23624	9.83125	4.55595	-11.1187
TCGA-KK-A7AW-01	35.1333	0	3.32384	3.67192	8.27538	5.58435	4.86168	7.50443	5.4647	9.56008	5.38848	-11.1102
GSM3263764	106	0	3.75687	4.30487	7.94012	5.22483	4.23694	8.50863	5.80747	9.20288	4.69128	-11.1086
PCA0002	58.02	0	3.63405	3.53377	8.10948	6.81549	4.47535	7.77553	5.22857	9.07909	4.28595	-11.1077
TCGA-EJ-A65F-01	2.5	1	3.69829	3.61848	7.0719	6.46263	3.97908	7.24816	5.12505	9.56008	4.23692	-11.1022
GSM1817793	2	1	3.70727	4.01707	6.56336	5.76704	3.79716	8.65355	5.15379	9.8958	4.14913	-11.0924
TCGA-KK-A7AU-01	6.9	1	3.5947	3.81186	7.57835	5.09145	4.34293	8.15948	5.97428	9.56008	5.32779	-11.0857
GSM1133168	4.13333	1	4.41251	4.24098	7.43868	5.79456	4.00035	8.53173	5.29823	9.16333	4.50437	-11.0828
TCGA-YL-A8SP-01	67.8667	1	3.93069	3.67192	7.0719	5.517	4.13425	7.80949	5.62061	9.56008	5.02621	-11.0803
GSM3263742	111	0	3.75687	4.44993	7.76933	4.84558	4.23694	7.97164	5.40928	9.62598	4.9027	-11.0768
GSM3263691	24	1	4.0521	3.21814	7.20166	5.4785	3.91054	8.09495	5.94419	9.46961	4.05018	-11.0749
TCGA-J4-A67R-01	30.3333	0	3.69829	4.1957	6.41801	5.55033	4.68165	7.24816	5.17648	8.47271	4.86074	-11.0725
TCGA-EJ-5495-01	58.6667	0	4.14755	4.46787	6.3093	5.55033	3.91981	5.812	5.41223	8.00881	3.95942	-11.0648
GSM1817782	6	1	5.03643	3.54462	8.51913	5.13283	3.83439	9.50974	6.19504	9.8958	5.30222	-11.0641
TCGA-HC-8261-01	18.2	0	4.04917	4.00005	8.57935	5.80645	4.26436	8.55844	5.17648	9.56008	4.30766	-11.0562
GSM3263874	63	0	3.69276	3.95813	7.32214	5.72883	3.91054	8.22116	5.23624	9.83125	4.25126	-11.0543
GSM1133169	14.4667	1	5.22488	3.92525	8.54903	5.45441	4.2809	7.37373	4.87	9.06682	4.13098	-11.0542
GSM3263702	102	1	4.0521	3.21814	8.12833	8.43888	4.13149	8.50863	5.05933	9.33448	5.10361	-11.0508
TCGA-VN-A88Q-01	45.5333	0	3.69829	3.76785	7.21764	5.49036	4.40907	8.15948	5.4647	9.56008	5.24258	-11.0488
GSM1817768	46.0274	0	4.17032	3.50081	8.28727	5.70794	4.59912	7.87869	4.70374	9.8958	4.52177	-11.0473
GSM3263826	92	0	3.85503	4.5014	7.06881	6.36448	4.0626	6.68582	5.67473	7.48324	3.82346	-11.0457
PCA0108	59.14	0	3.44158	3.99657	7.87011	5.35297	3.92281	8.93312	5.99533	9.71967	4.58754	-11.0374
PCA0210	20.04	1	3.97327	3.64877	8.45779	4.47129	4.78133	8.2043	5.62844	9.39812	4.64765	-11.0366
GSM1133171	1.03333	1	3.65356	4.03972	7.91592	6.19444	3.75332	7.99582	5.58801	9.48443	4.33816	-11.0352
TCGA-HC-A631-01	1.8	0	3.93069	3.5542	7.0719	4.41267	3.97908	8.55844	6.16578	9.56008	4.28476	-11.0289
TCGA-ZG-A9LZ-01	10.3333	1	3.69829	3.72413	7.21764	4.6933	4.18226	8.55844	5.76222	9.56008	4.23692	-11.0206
GSM3263667	92	1	4.0957	4.40046	6.31048	5.90305	4.188	6.43134	5.05933	7.84682	3.82346	-11.0117
TCGA-G9-6333-01	82.1667	0	4.0982	4.30552	8.27538	6.17234	3.84854	8.15948	4.96404	9.56008	4.19018	-11.0028
TCGA-CH-5788-01	26.2	1	4.19611	4.4403	7.0719	4.48051	4.03697	8.55844	5.06993	9.56008	4.11377	-10.9868
TCGA-ZG-A8QZ-01	10.2667	0	3.78615	3.72413	6.6096	5.61919	4.47098	7.50443	5.3337	8.47271	4.16589	-10.9706
GSM3263694	57	1	3.85503	4.30487	7.94012	5.56119	3.71699	6.8454	5.58928	8.94941	3.93931	-10.9694
TCGA-EJ-5525-01	18.2	1	3.93069	3.72413	7.0719	4.90081	4.13425	8.55844	5.3337	9.56008	3.95942	-10.9673
TCGA-V1-A9OA-01	21.2	0	3.69829	4.33053	6.47742	4.43599	4.50045	7.24816	5.25444	8.47271	3.92105	-10.9654
GSM3263729	25	1	4.3866	3.02684	7.32214	5.98466	4.63057	8.09495	5.40928	8.82752	4.77573	-10.9619
TCGA-J9-A52D-01	7.06667	0	3.85861	3.67192	7.38676	6.17234	3.77689	8.55844	5.35988	9.56008	4.08784	-10.9495
TCGA-J4-A67N-01	14.7333	1	3.69829	3.61848	8.01043	5.65456	4.61797	7.80949	5.25444	9.56008	5.42324	-10.9404
PCA0200	2.89	1	4.05514	4.18038	9.02841	6.07572	4.60143	8.13069	4.62151	9.59283	5.14187	-10.9392
TCGA-EJ-A7NM-01	4.26667	0	3.32384	3.76785	8.01043	6.12662	4.40907	7.80949	4.96404	9.56008	4.47801	-10.9376
GSM3263839	88	0	3.85503	4.08627	6.59871	5.56119	4.49553	7.1623	5.01166	8.02104	3.64138	-10.9221
TCGA-VP-A87K-01	15.7667	1	3.32384	3.61848	7.38676	5.72521	3.97908	8.55844	5.84389	9.56008	4.66328	-10.9208
TCGA-V1-A9O5-01	4.13333	1	3.47487	5.05886	8.92585	4.74174	4.40907	6.78634	4.67508	9.56008	4.66328	-10.9206
GSM1817725	1	1	3.40074	3.75158	8.51913	5.50904	3.97771	7.41006	5.76438	9.55582	4.31755	-10.9199
GSM3263896	56	1	3.62508	4.19607	8.32097	3.76237	4.58634	8.09495	5.58928	9.62598	4.81642	-10.9194
TCGA-G9-6347-01	69.6333	0	4.2408	4.24809	7.38676	5.72521	4.8956	5.89153	4.90687	7.60185	4.80431	-10.9093
GSM1817975	79.7918	0	3.74197	4.08838	6.90264	5.07721	4.02967	7.41612	4.80537	9.55809	3.91651	-10.899
GSM3263679	74	0	4.00381	4.44993	6.31048	5.22483	3.91054	7.3192	5.19188	8.58151	4.1063	-10.8949
TCGA-CH-5791-01	13.2	1	3.47487	3.9292	7.21764	4.43599	4.08544	7.80949	5.92819	9.56008	4.99807	-10.8928
PCA0179	2.92	1	3.63405	4.0318	8.45779	6.07572	4.78133	8.16795	4.23174	9.8755	5.11781	-10.8871
GSM3263819	53	1	3.62508	4.30487	6.49928	7.31748	3.91054	5.76442	5.05933	8.02104	4.9027	-10.8821
GSM3263763	30	0	4.18023	3.76221	8.12833	6.71301	3.98989	7.09279	5.01166	8.82752	4.1063	-10.8776
TCGA-ZG-A9L2-01	6	1	3.93069	4.16827	6.3617	6.07535	4.37538	6.28939	5.06993	7.60185	4.1407	-10.8725
TCGA-J9-A52E-01	2.96667	1	3.69829	3.72413	7.57835	5.8903	4.58932	6.59162	5.17648	8.47271	4.55561	-10.8712
TCGA-CH-5771-01	13.2	0	4.19611	4.27729	7.57835	5.72521	3.97908	6.42381	5.17648	8.47271	4.23692	-10.8697
GSM1817824	10.5534	0	3.70727	4.12019	9.2037	6.82132	3.83439	7.54963	5.58365	9.10872	4.89606	-10.8607
PCA0187	18	1	4.13588	3.88839	8.56288	5.35297	4.74278	8.37119	4.78173	9.49294	5.04288	-10.8602
TCGA-KK-A7B4-01	21.2333	1	3.32384	3.76785	7.38676	4.84647	4.44059	8.15948	5.28048	9.56008	4.52955	-10.8416
PCA0208	11.79	1	4.35266	4.0318	8.61748	6.19764	4.97023	7.25771	4.47615	8.63688	5.35367	-10.8341
TCGA-EJ-A46G-01	22.2667	0	3.69829	3.85515	7.57835	5.29898	4.13425	8.55844	5.09726	9.56008	4.11377	-10.8265
GSM3263695	28	1	3.75687	2.72975	8.5474	5.31871	3.91054	8.65192	5.99051	10.4938	4.77573	-10.8251
GSM1817804	15.4521	0	3.80276	4.45538	8.80784	5.98852	3.94393	8.02626	4.45285	9.8958	4.19275	-10.8163
TCGA-ZG-A9KY-01	4.33333	0	4.0982	4.1957	8.57935	6.68208	3.58758	8.55844	5.25444	9.56008	4.99807	-10.8013
TCGA-ZG-A9LS-01	17.2	0	3.78615	4.00005	7.78786	5.61919	4.37538	7.50443	5.25444	8.47271	4.21373	-10.7984
TCGA-YL-A8HL-01	52.1667	0	3.47487	3.67192	7.21764	5.27155	3.84854	8.55844	6.21175	9.56008	5.56741	-10.7924
TCGA-EJ-A65D-01	13.1	0	3.69829	3.48959	7.78786	4.79382	4.22645	8.15948	5.80198	9.56008	4.97118	-10.7916
TCGA-EJ-A46F-01	7.16667	1	3.32384	3.85515	7.57835	4.36785	4.22645	8.15948	6.11424	9.56008	5.56741	-10.7825
GSM3263714	103	0	3.96117	4.30487	7.20166	5.22483	3.98989	7.56676	4.69222	9.46961	4.55595	-10.7603
GSM3263698	32	1	4.18023	3.76221	7.20166	4.9533	4.23694	7.75847	5.85409	8.1177	4.25126	-10.7564
TCGA-V1-A9O7-01	27.3	1	3.78615	4.38549	7.0719	6.26883	4.26436	7.24816	5.20361	7.60185	4.30766	-10.7368
TCGA-XK-AAJ3-01	42.0667	0	3.69829	4.46787	7.78786	5.19481	3.77689	8.55844	5.01802	9.56008	4.11377	-10.736
TCGA-YL-A8SL-01	32.9	0	3.32384	3.76785	7.21764	4.39044	3.84854	8.55844	5.92819	9.56008	4.33354	-10.6953
TCGA-V1-A9OL-01	3.5	1	3.5947	3.48959	8.57935	5.65456	4.08544	8.55844	5.5261	9.56008	4.52955	-10.6943
GSM1817803	22.3233	0	3.75707	4.08889	9.2037	5.60817	4.17037	7.75974	5.44884	8.97265	4.60798	-10.6942
TCGA-M7-A71Z-01	21.4333	0	3.47487	4.27729	6.6096	5.1426	4.22645	8.15948	4.8537	9.56008	5.53192	-10.6833
GSM1817986	1.01918	1	3.84616	3.56432	6.90264	3.98106	4.07948	8.9856	5.77782	9.55809	4.59627	-10.6783
GSM1817979	79.4301	0	3.63953	4.08838	7.48596	5.71522	4.70538	7.41612	5.29652	7.40052	4.05398	-10.6733
TCGA-V1-A8MM-01	33	1	3.69829	3.61848	8.92585	5.93614	4.18226	8.15948	5.09726	9.56008	4.63437	-10.6533
TCGA-CH-5754-01	2.06667	0	3.85861	4.16827	8.01043	5.27155	3.4691	7.24816	5.5261	9.56008	5.07893	-10.6076
PCA0155	47.61	0	3.63405	4.0318	8.45779	5.44269	4.51602	8.93312	4.3453	9.8755	4.88961	-10.5873
GSM1817906	12.0329	1	3.5513	4.32971	9.63181	5.40561	4.5786	7.66775	5.11428	8.36179	4.05398	-10.5848
GSM1817929	26.8603	1	3.48638	4.46834	6.65206	4.83666	4.2478	6.48745	5.19753	7.87909	4.24588	-10.5726
TCGA-XK-AAJP-01	41.9667	0	3.69829	4.08812	8.57935	5.24604	3.97908	8.55844	4.8537	9.56008	4.08784	-10.5397
TCGA-XJ-A9DX-01	26.3333	1	3.5947	3.48959	8.27538	4.64387	4.18226	8.15948	5.41223	9.56008	4.63437	-10.4987
GSM3263706	117	0	4.58993	3.37382	8.32097	5.31871	4.13149	6.28945	4.69222	8.94941	4.20182	-10.4889
GSM3263802	76	1	3.96117	3.83962	8.97844	5.03936	4.0626	9.22802	4.17495	11.0091	5.06284	-10.4673
TCGA-HC-7821-01	31.8667	1	3.5947	3.61848	8.57935	4.20948	4.08544	7.80949	5.55289	9.56008	4.66328	-10.4305
TCGA-TK-A8OK-01	0.9	0	3.85861	4.3569	7.21764	4.90081	4.52946	4.54088	5.25444	6.66866	4.26123	-10.4272
TCGA-HC-8258-01	28.2333	0	4.79084	4.74261	3.47403	6.12662	4.26436	4.23572	5.84389	2.94492	3.27008	-10.4206
GSM3263735	112	0	3.55123	3.02684	8.5474	5.03936	3.98989	7.40079	5.36375	9.83125	4.55595	-10.4147
GSM1817988	18.4438	1	3.59643	3.73356	6.65206	4.12241	3.91886	9.70593	6.37926	9.55809	6.7688	-10.3953
TCGA-ZG-A9ND-01	13.6667	0	3.69829	3.72413	8.01043	5.55033	4.08544	8.55844	4.65137	9.56008	4.63437	-10.3939
TCGA-ZG-A9N3-01	8.13333	1	4.0982	3.81186	6.6096	4.98498	3.58758	6.28939	5.15056	8.47271	4.52955	-10.2721
GSM3263713	91	0	3.90779	3.02684	8.5474	5.56119	3.71699	8.79345	5.23624	10.0964	5.14437	-10.2547
TCGA-FC-A4JI-01	29.2333	0	4.0982	4.11553	8.01043	3.83586	3.97908	8.55844	5.06993	9.56008	5.16113	-10.2546
GSM1817976	0.854795	1	3.79195	4.46834	7.17815	5.65829	4.13751	7.66775	6.06506	6.3377	5.03132	-10.2016
TCGA-YL-A9WY-01	25.5	1	3.5947	3.9292	9.73804	5.16958	4.68165	6.59162	5.25444	7.60185	4.33354	-10.2014
GSM3263837	85	0	3.75687	3.21814	7.61475	5.22483	3.98989	8.36951	5.36375	8.58151	4.45562	-10.1096
TCGA-HC-7079-01	12.6667	1	3.93069	4.27729	8.27538	5.61919	4.50045	4.75399	5.69119	5.83431	5.29702	-10.0326
GSM3263777	100	0	3.80948	3.59133	7.61475	4.84558	4.13149	8.65192	4.00709	9.46961	4.9842	-9.8163
TCGA-4L-AA1F-01	11.6667	0	3.69829	3.76785	8.92585	5.22014	4.18226	4.95126	5.35988	6.66866	4.35855	-9.74426
GSM1817949	1.77534	1	3.82165	4.15969	8.61799	5.26046	3.77321	6.27473	5.08396	6.3377	4.75435	-9.21476

## Sheet: supplymeary 5
ID	Cohort	OS	OS.time
MO_1084-Tumor	SUPRAD	0	1.67543
PRAD-01115550-Tumor-SM-A4KNI	SUPRAD	0	1.83968
MO_1499_T	SUPRAD	0	1.97109
SC_9050-Tumor	SUPRAD	0	2.43101
TP_2078_Tumor	SUPRAD	0	2.72668
PROS12319B-SU2C-06115116-Tumor-SM-4W2NB	SUPRAD	1	2.75953
MO_1410-Tumor	SUPRAD	1	2.92378
DFCI.11-104.02-Tumor	SUPRAD	1	3.15375
SC_9175_T	SUPRAD	1	3.51511
PROS01448-6115251-Tumor-SM-67ES6	SUPRAD	1	3.64652
PROS11496-6115236-Tumor-SM-6CNPW	SUPRAD	1	3.94218
SC_9057-Tumor	SUPRAD	0	3.94218
MO_1241-Tumor	SUPRAD	1	4.2707
PROS11496-6115323-Tumor-SM-6CNQ8	SUPRAD	1	4.2707
PROS01448-1115161-Tumor-SM-5SGU1	SUPRAD	1	4.53351
SC_9182_T	SUPRAD	0	4.56636
MO_1553_T	SUPRAD	1	5.88042
TP_2060-TM	SUPRAD	1	6.04468
SC_9183_T	SUPRAD	0	6.37319
MO_1336-TM	SUPRAD	0	6.5046
TP_2081_T	SUPRAD	0	6.73456
PRAD-01115549-Tumor-SM-A4KNH	SUPRAD	0	7.42444
MO_1176-Tumor	SUPRAD	0	8.27858
WCM430_X1	SUPRAD	0	8.31143
DFCI.11-104.13-Tumor	SUPRAD	1	8.44284
WCM663_Z1	SUPRAD	1	8.93561
PRAD-6115392.0-Tumor-SM-7LGUE	SUPRAD	1	9.00131
PRAD-6115392.0-Tumor-SM-B2XRZ	SUPRAD	1	9.00131
MO_1179-Tumor	SUPRAD	1	9.23127
MO_1510_T	SUPRAD	0	9.92116
PRAD-01115468-Tumor-SM-6B2KE	SUPRAD	1	9.98686
MO_1541_T	SUPRAD	1	10.3482
SC_9173_Tumor	SUPRAD	0	10.5782
TP_2069_Tumor	SUPRAD	0	10.5782
MO_1128-Tumor	SUPRAD	1	10.7424
TP_2077_Tumor	SUPRAD	0	11.6623
TP_2054-TM	SUPRAD	0	11.8922
PROS10448P28-SU2C.01115016-Tumor-SM-42W9D	SUPRAD	1	11.9908
PROS10448P28-SU2C.01115016-Tumor-SM-42W9E	SUPRAD	1	11.9908
SC_9092-TM	SUPRAD	1	12.0237
SC_9146_T	SUPRAD	1	12.1222
SC_9090_T	SUPRAD	1	12.2536
SC_9055-Tumor	SUPRAD	1	12.8121
MO_1219-Tumor	SUPRAD	1	12.8778
MO_1124-Tumor	SUPRAD	1	13.1406
TP_2064-TM	SUPRAD	0	13.929
PRAD-6115605.0-Tumor-SM-B2XSA	SUPRAD	1	14.159
PRAD-01115265-Tumor-SM-6WZFB	SUPRAD	1	14.2904
PROS11496-6115322-Tumor-SM-6CNQ6	SUPRAD	0	14.4875
MO_1337-TM	SUPRAD	1	14.8489
PRAD-01115554-Tumor-SM-A56E4	SUPRAD	1	15.1774
SC_9203_T	SUPRAD	1	15.3745
PROS11496-6115288-Tumor-SM-6CNQ1	SUPRAD	0	16.0315
PROS12319B-SU2C-06115114-Tumor-SM-4W2N9	SUPRAD	1	16.4258
SC_9181_T	SUPRAD	0	16.5243
PRAD-01115263-Tumor-SM-6WZF9	SUPRAD	0	16.59
PROS12319B-SU2C-06115120-Tumor-SM-4W2NF	SUPRAD	1	16.6229
WCM243_X1	SUPRAD	1	16.6229
PROS01448-6115242-Tumor-SM-67ES1	SUPRAD	1	17.5756
SC_9089-TM	SUPRAD	1	17.6084
TP_2009-Tumor	SUPRAD	1	17.6741
PRAD-01115444-Tumor-SM-6B2K9	SUPRAD	1	17.707
SC_9144_Tumor	SUPRAD	0	17.8384
SC_9197_T	SUPRAD	1	18.134
SC_9176_T	SUPRAD	1	18.4297
SC_9056-Tumor	SUPRAD	1	18.7254
SC_9056_T	SUPRAD	1	18.7254
PRAD-01115467-Tumor-SM-6B2KD	SUPRAD	0	19.4809
PRAD-01115362-Tumor-SM-7A15P	SUPRAD	0	20.1708
SC_9124_Tumor	SUPRAD	0	20.1708
MO_1094-Tumor	SUPRAD	0	20.2037
PRAD-01115284-Tumor-SM-6WZF6	SUPRAD	1	20.565
PROS12319B-SU2C-06115121-Tumor-SM-4W2NG	SUPRAD	1	20.7293
SC_9086-TM	SUPRAD	1	20.7293
SC_9086_T	SUPRAD	1	20.7293
PM124-TM	SUPRAD	1	20.8607
MO_1447_Tumor	SUPRAD	0	22.0105
PRAD-01115432-Tumor-SM-6B2K8	SUPRAD	0	22.0762
SC_9068-Tumor	SUPRAD	1	22.1419
SC_9037-Tumor	SUPRAD	1	22.2076
PROS01448-1115183-Tumor-SM-5SGU3	SUPRAD	1	22.9961
PROS10448-01115372-Tumor-SM-7LYLD	SUPRAD	1	23.0618
SC_9066-Tumor	SUPRAD	0	23.3246
SC_9195_T	SUPRAD	1	23.3246
SC_9039-Tumor	SUPRAD	1	23.3903
PRAD-01115526-Tumor-SM-A4KND	SUPRAD	0	24.8357
SC_9026-Tumor	SUPRAD	0	24.8357
SC_9200_T	SUPRAD	0	25
PRAD-6115399.0-Tumor-SM-7LGUL	SUPRAD	0	25.4928
SC_9065-TM-Tumor2	SUPRAD	1	25.6242
SC_9065-Tumor	SUPRAD	1	25.6242
PRAD-01115264-Tumor-SM-6WZFA	SUPRAD	1	26.1827
SC_9199_T	SUPRAD	0	26.7083
SC_9171_Tumor	SUPRAD	0	27.1025
SC_9036-Tumor	SUPRAD	1	28.0552
PROS01448-1115202-Tumor-SM-5SGU5	SUPRAD	0	28.318
WCM491_Z4	SUPRAD	0	28.3509
SC_9121_Tumor	SUPRAD	1	28.4823
PROS10448-SUTC.01115093-Tumor-SM-4JC76	SUPRAD	1	28.8108
SC_9081-TM	SUPRAD	1	28.8765
SC_9005-Tumor	SUPRAD	1	29.4021
SC_9005_T	SUPRAD	1	29.4021
PRAD-6115595.0-Tumor-SM-B2XRY	SUPRAD	1	29.5007
PRAD-6115383.0-Tumor-SM-7LGU6	SUPRAD	1	29.6649
PROS01448-DFCI.10-448.P34-Tumor-SM-5CQ4Y	SUPRAD	1	29.6649
WCM335_X1	SUPRAD	0	29.6649
PROS10448-1115156-Tumor-SM-5EEBN	SUPRAD	1	29.8292
SC_9129_Tumor	SUPRAD	0	30.3876
PM158-TM	SUPRAD	0	30.5848
SC_9027-Tumor	SUPRAD	1	30.7162
SC_9027_T	SUPRAD	1	30.7162
SC_9137_Tumor	SUPRAD	1	31.5375
PRAD-6115594.0-Tumor-SM-B2XRW	SUPRAD	1	32.1288
WCM223_Z2	SUPRAD	0	32.7858
PROS01448-6115234-Tumor-SM-67ERX	SUPRAD	0	32.8187
SC_9083-TM	SUPRAD	1	33.0158
SC_9035-Tumor	SUPRAD	1	33.0815
SC_9035_T	SUPRAD	1	33.0815
PRAD-6115590.0-Tumor-SM-B2XRS	SUPRAD	0	33.4757
SC_9080-TM	SUPRAD	1	33.7385
PROS01448-DFCI.10-448.P27-Tumor-SM-5CQ5J	SUPRAD	1	33.8371
PROS01448-DFCI.10-448.P38-Tumor-SM-5CQ52	SUPRAD	0	33.8371
PROS01448-6115235-Tumor-SM-67ERY	SUPRAD	0	34.5598
PRAD-6115395.0-Tumor-SM-7LGUH	SUPRAD	0	35.2497
PRAD-06115124-Tumor-SM-7LGU1	SUPRAD	0	35.8739
MO_1184-Tumor	SUPRAD	0	36.5637
PRAD-01115342-Tumor-SM-6VZ7L	SUPRAD	1	37.9106
MO_1192-Tumor	SUPRAD	1	39.3233
SC_9011-Tumor	SUPRAD	1	41.2286
PROS01448-6115247-Tumor-SM-67ES2	SUPRAD	1	44.0539
PROS01448-DFCI.10-448.P15-Tumor-SM-5CQ5D	SUPRAD	0	44.1853
SC_9082-TM	SUPRAD	1	45.0394
SC_9043-Tumor	SUPRAD	1	47.7661
PROS01448-DFCI.10-448.P30-Tumor-SM-5CQ4W	SUPRAD	0	52.4639
PM14-TM	SUPRAD	1	57.2602
PROS01448-DFCI.10-448.P29-Tumor-SM-5CQ4U	SUPRAD	1	68.9882

## Sheet: supplymeary 6
number	*Primer name	sequence (5'to3'）
1	APOE-F(Homo）	TGGGTCGCTTTTGGGATTAC
2	APOE-R(Homo）	CCTTCAACTCCTTCATGGTCTC

## Sheet: supplymeary 7
id.exposure	id.outcome	outcome	exposure	method	nsnp	b	se	pval	lo_ci	up_ci	or	or_lci95	or_uci95
prot-a-132	prot-a-680	Macrophage colony-stimulating factor 1 || id:prot-a-680	|| id:prot-a-132	MR Egger	95	0.0484049	0.0584041	0.409344	-0.0660673	0.162877	1.0496	0.936068	1.17689
prot-a-132	prot-a-680	Macrophage colony-stimulating factor 1 || id:prot-a-680	|| id:prot-a-132	Weighted median	95	0.0276608	0.0349372	0.428519	-0.0408162	0.0961378	1.02805	0.960006	1.10091
prot-a-132	prot-a-680	Macrophage colony-stimulating factor 1 || id:prot-a-680	|| id:prot-a-132	Inverse variance weighted	95	0.0562759	0.0262018	0.0317307	0.00492036	0.107631	1.05789	1.00493	1.11364
prot-a-132	prot-a-680	Macrophage colony-stimulating factor 1 || id:prot-a-680	|| id:prot-a-132	Simple mode	95	0.00413356	0.0956679	0.965628	-0.183375	0.191643	1.00414	0.832456	1.21124
prot-a-132	prot-a-680	Macrophage colony-stimulating factor 1 || id:prot-a-680	|| id:prot-a-132	Weighted mode	95	-0.00301433	0.090241	0.973424	-0.179887	0.173858	0.99699	0.835365	1.18989
prot-a-132	prot-a-1937	Macrophage mannose receptor 1 || id:prot-a-1937	|| id:prot-a-132	MR Egger	95	0.0918269	0.0521991	0.0818381	-0.0104833	0.194137	1.09618	0.989571	1.21426
prot-a-132	prot-a-1937	Macrophage mannose receptor 1 || id:prot-a-1937	|| id:prot-a-132	Weighted median	95	0.0988939	0.0335534	0.003205	0.0331293	0.164659	1.10395	1.03368	1.17899
prot-a-132	prot-a-1937	Macrophage mannose receptor 1 || id:prot-a-1937	|| id:prot-a-132	Inverse variance weighted	95	0.130326	0.02354	3.08788e-08	0.0841879	0.176465	1.1392	1.08783	1.19299
prot-a-132	prot-a-1937	Macrophage mannose receptor 1 || id:prot-a-1937	|| id:prot-a-132	Simple mode	95	0.0943964	0.0878299	0.285231	-0.0777502	0.266543	1.099	0.925196	1.30544
prot-a-132	prot-a-1937	Macrophage mannose receptor 1 || id:prot-a-1937	|| id:prot-a-132	Weighted mode	95	0.0886784	0.0819397	0.281914	-0.0719233	0.24928	1.09273	0.930602	1.2831
prot-a-680	prot-a-132	Apolipoprotein E (isoform E2) || id:prot-a-132	|| id:prot-a-680	MR Egger	92	-0.0107258	0.0510796	0.834157	-0.110842	0.0893903	0.989332	0.89508	1.09351
prot-a-680	prot-a-132	Apolipoprotein E (isoform E2) || id:prot-a-132	|| id:prot-a-680	Weighted median	92	0.0251175	0.0330461	0.44721	-0.0396529	0.0898879	1.02544	0.961123	1.09405
prot-a-680	prot-a-132	Apolipoprotein E (isoform E2) || id:prot-a-132	|| id:prot-a-680	Inverse variance weighted	92	0.0492633	0.0243732	0.0432579	0.00149191	0.0970348	1.0505	1.00149	1.1019
prot-a-680	prot-a-132	Apolipoprotein E (isoform E2) || id:prot-a-132	|| id:prot-a-680	Simple mode	92	0.00595118	0.0925129	0.94885	-0.175374	0.187276	1.00597	0.839143	1.20596
prot-a-680	prot-a-132	Apolipoprotein E (isoform E2) || id:prot-a-132	|| id:prot-a-680	Weighted mode	92	0.00595118	0.0927803	0.948997	-0.175898	0.187801	1.00597	0.838703	1.20659
prot-a-1937	prot-a-132	Apolipoprotein E (isoform E2) || id:prot-a-132	|| id:prot-a-1937	MR Egger	94	0.0635855	0.0400578	0.115866	-0.0149278	0.142099	1.06565	0.985183	1.15269
prot-a-1937	prot-a-132	Apolipoprotein E (isoform E2) || id:prot-a-132	|| id:prot-a-1937	Weighted median	94	0.077645	0.0338237	0.0216998	0.0113506	0.143939	1.08074	1.01142	1.15481
prot-a-1937	prot-a-132	Apolipoprotein E (isoform E2) || id:prot-a-132	|| id:prot-a-1937	Inverse variance weighted	94	0.129828	0.0217592	2.42304e-09	0.0871796	0.172476	1.13863	1.09109	1.18824
prot-a-1937	prot-a-132	Apolipoprotein E (isoform E2) || id:prot-a-132	|| id:prot-a-1937	Simple mode	94	0.109663	0.092794	0.240303	-0.0722134	0.291539	1.1159	0.930332	1.33849
prot-a-1937	prot-a-132	Apolipoprotein E (isoform E2) || id:prot-a-132	|| id:prot-a-1937	Weighted mode	94	0.048057	0.0440656	0.278275	-0.0383115	0.134426	1.04923	0.962413	1.14388

## Sheet: supplymeary 8
Catalog No	gene name(humo）	sequence
		sense（5'-3'）	antisense（5'-3'）
A10001	APOE-Homo-329	AGGAGUUGAAGGCCUACAATT	UUGUAGGCCUUCAACUCCUTT
A10001	APOE-Homo-1004	UGCCCAGCGACAAUCACUGTT	CAGUGAUUGUCGCUGGGCATT

## Sheet: supplymeary 9
Sample Name	Target Name	CT	The mean CT value of the internal reference	ΔCT	Mean of ΔCT in control samples	ΔΔCT	2^-ΔΔCT
22RV1	APOE	27.8638		10.7384		-3.82059	14.129
22RV1	APOE	28.4945		11.3691		-3.18992	9.12561
22RV1	APOE	29.2558		12.1304		-2.42858	5.38364
22RV1	APOE	29.1125		11.9871		-2.57191	5.94595
22RV1	GAPDH	17.0991					1
22RV1	GAPDH	17.1673					1
22RV1	GAPDH	17.1168					1
22RV1	GAPDH	17.1184	17.1254				1
DU145	APOE	29.6491		12.0124		-2.54659	5.84253
DU145	APOE	29.2378		11.6011		-2.95786	7.7697
DU145	APOE	29.4279		11.7912		-2.76779	6.81064
DU145	APOE	29.425		11.7884	14.559	-2.77063	6.82405
DU145	GAPDH	17.7048					1
DU145	GAPDH	17.5774					1
DU145	GAPDH	17.5852					1
DU145	GAPDH	17.6792	17.6367				1
RWPE1	APOE	30.4819		13.83		-0.728987	1.65748
RWPE1	APOE	31.2578		14.6059		0.0468726	0.968032
RWPE1	APOE	31.5441		14.8922		0.333223	0.793761
RWPE1	APOE	31.5598		14.9079		0.348892	0.785187
RWPE1	GAPDH	16.6371
RWPE1	GAPDH	16.6231
RWPE1	GAPDH	16.6718
RWPE1	GAPDH	16.6755	16.6519

## Sheet: supplymeary 10
Sample Name	Target Name	CT	The mean CT value of the internal reference	ΔCT	Mean of ΔCT in control samples	ΔΔCT	2^-ΔΔCT
si1+	apoe	35.8606		14.4262		2.11574	0.230727
si1+	apoe	37.1663		15.7319		3.42143	0.0933358
si1+	apoe	36.645		15.2106		2.90012	0.133961
si1+	apoe	34.8816		13.4472		1.1367	0.454797
si1+	gapdh	22.6236					1
si1+	gapdh	21.1265					1
si1+	gapdh	20.7132					1
si1+	gapdh	21.2743	21.4344				1
s2+	apoe	33.4112		12.3588		0.0483618	0.967034
s2+	apoe	37.3995		16.3472		4.03672	0.0609293
s2+	apoe	35.142		14.0896		1.77918	0.29135
s2+	apoe	36.188		15.1356	12.3105	2.82518	0.141103
s2+	gapdh	20.6744					1
si2+	gapdh	20.4558					1
s2+	gapdh	21.5629					1
s2+	gapdh	21.5163	21.0524				1
nc	apoe	31.4702		12.2352		-0.0752759	1.05356
nc	apoe	31.6084		12.3733		0.0628848	0.957348
nc	apoe	31.96		12.725		0.414526	0.750266
nc	apoe	31.1434		11.9083		-0.402134	1.32146
nc	gapdh	18.9838
nc	gapdh	18.5184
nc	gapdh	19.8626
nc	gapdh	19.5754	19.235
con	apoe	31.9452		12.7101		0.399686	0.758023
con	apoe	30.9881		11.753		-0.557444	1.47166
con	apoe	31.6171		12.3821		0.0716071	0.951577
con	apoe	31.4075		12.1725		-0.137982	1.10036
con	gapdh	19.4505
con	gapdh	17.8539
con	gapdh	19.7039
con	gapdh	19.6517	19.165
